# Supplementary material for: Enhancing medical image segmentation with a multi-transformer U-Net
Source: PeerJ. 2024 Feb 29;12:e17005. doi: 10.7717/peerj.17005 (PMC10909362; doi:10.7717/peerj.17005)
Supplement: Supplemental Information 1 [file peerj-12-17005-s001.zip]

Archive with 779 entries (674 files):
- .idea/
- .idea/.gitignore
- .idea/inspectionProfiles/
- .idea/inspectionProfiles/profiles_settings.xml
- .idea/inspectionProfiles/Project_Default.xml
- .idea/misc.xml
- .idea/modules.xml
- .idea/Swin-Unet-main.iml
- .idea/workspace.xml
- .spyproject/
- .spyproject/config/
- .spyproject/config/backups/
- .spyproject/config/backups/codestyle.ini.bak
- .spyproject/config/backups/encoding.ini.bak
- .spyproject/config/backups/vcs.ini.bak
- .spyproject/config/backups/workspace.ini.bak
- .spyproject/config/codestyle.ini
- .spyproject/config/defaults/
- .spyproject/config/defaults/defaults-codestyle-0.2.0.ini
- .spyproject/config/defaults/defaults-encoding-0.2.0.ini
- .spyproject/config/defaults/defaults-vcs-0.2.0.ini
- .spyproject/config/defaults/defaults-workspace-0.2.0.ini
- .spyproject/config/encoding.ini
- .spyproject/config/vcs.ini
- .spyproject/config/workspace.ini
- __pycache__/
- __pycache__/config.cpython-39.pyc
- __pycache__/trainer.cpython-39.pyc
- __pycache__/utils.cpython-39.pyc
- config.py
- configs/
- configs/swin_tiny_patch4_window7_224_lite.yaml
- data/
- data/Synapse/
- datasets/
- datasets/__pycache__/
- datasets/__pycache__/dataset_synapse.cpython-39.pyc
- datasets/dataset_synapse.py
- datasets/README.md
- lists/
- lists/lists_Synapse/
- lists/lists_Synapse/111.txt
- lists/lists_Synapse/test_vol.txt
- lists/lists_Synapse/train.txt
- networks/
- networks/__pycache__/
- networks/__pycache__/swin_transformer_unet_skip_expand_decoder_sys.cpython-39.pyc
- networks/__pycache__/vision_transformer.cpython-39.pyc
- networks/swin_transformer_unet_skip_expand_decoder_sys - 副本.py
- networks/swin_transformer_unet_skip_expand_decoder_sys.py
- networks/vision_transformer.py
- output/
- output/predictions/
- predictions/
- pretrained_ckpt/
- README.md
- requirements.txt
- test.py
- test.sh
- test_log/
- test_log/test_log_/
- test_log/test_log_/epoch_149.pth.txt
- test_log/test_log_/epoch_19.pth.txt
- test_log/test_log_/epoch_29.pth.txt
- test_log/test_log_/epoch_449.pth.txt
- test_log/test_log_/epoch_49.pth.txt
- test_log/test_log_/epoch_9.pth.txt
- test_log/test_log_/epoch_99.pth.txt
- train.py
- train.sh
- trainer.py
- utils.py
- venv/
- venv/.gitignore
- venv/Lib/
- venv/Lib/site-packages/
- venv/Lib/site-packages/_distutils_hack/
- venv/Lib/site-packages/_distutils_hack/__init__.py
- venv/Lib/site-packages/_distutils_hack/override.py
- venv/Lib/site-packages/_virtualenv.pth
- venv/Lib/site-packages/_virtualenv.py
- venv/Lib/site-packages/distutils-precedence.pth
- venv/Lib/site-packages/pip-21.3.1.dist-info/
- venv/Lib/site-packages/pip-21.3.1.dist-info/entry_points.txt
- venv/Lib/site-packages/pip-21.3.1.dist-info/INSTALLER
- venv/Lib/site-packages/pip-21.3.1.dist-info/LICENSE.txt
- venv/Lib/site-packages/pip-21.3.1.dist-info/METADATA
- venv/Lib/site-packages/pip-21.3.1.dist-info/RECORD
- venv/Lib/site-packages/pip-21.3.1.dist-info/top_level.txt
- venv/Lib/site-packages/pip-21.3.1.dist-info/WHEEL
- venv/Lib/site-packages/pip-21.3.1.virtualenv
- venv/Lib/site-packages/pip/
- venv/Lib/site-packages/pip/__init__.py
- venv/Lib/site-packages/pip/__main__.py
- venv/Lib/site-packages/pip/_internal/
- venv/Lib/site-packages/pip/_internal/__init__.py
- venv/Lib/site-packages/pip/_internal/build_env.py
- venv/Lib/site-packages/pip/_internal/cache.py
- venv/Lib/site-packages/pip/_internal/cli/
- venv/Lib/site-packages/pip/_internal/cli/__init__.py
- venv/Lib/site-packages/pip/_internal/cli/autocompletion.py
- venv/Lib/site-packages/pip/_internal/cli/base_command.py
- venv/Lib/site-packages/pip/_internal/cli/cmdoptions.py
- venv/Lib/site-packages/pip/_internal/cli/command_context.py
- venv/Lib/site-packages/pip/_internal/cli/main.py
- venv/Lib/site-packages/pip/_internal/cli/main_parser.py
- venv/Lib/site-packages/pip/_internal/cli/parser.py
- venv/Lib/site-packages/pip/_internal/cli/progress_bars.py
- venv/Lib/site-packages/pip/_internal/cli/req_command.py
- venv/Lib/site-packages/pip/_internal/cli/spinners.py
- venv/Lib/site-packages/pip/_internal/cli/status_codes.py
- venv/Lib/site-packages/pip/_internal/commands/
- venv/Lib/site-packages/pip/_internal/commands/__init__.py
- venv/Lib/site-packages/pip/_internal/commands/cache.py
- venv/Lib/site-packages/pip/_internal/commands/check.py
- venv/Lib/site-packages/pip/_internal/commands/completion.py
- venv/Lib/site-packages/pip/_internal/commands/configuration.py
- venv/Lib/site-packages/pip/_internal/commands/debug.py
- venv/Lib/site-packages/pip/_internal/commands/download.py
- venv/Lib/site-packages/pip/_internal/commands/freeze.py
- venv/Lib/site-packages/pip/_internal/commands/hash.py
- venv/Lib/site-packages/pip/_internal/commands/help.py
- venv/Lib/site-packages/pip/_internal/commands/index.py
- venv/Lib/site-packages/pip/_internal/commands/install.py
- venv/Lib/site-packages/pip/_internal/commands/list.py
- venv/Lib/site-packages/pip/_internal/commands/search.py
- venv/Lib/site-packages/pip/_internal/commands/show.py
- venv/Lib/site-packages/pip/_internal/commands/uninstall.py
- venv/Lib/site-packages/pip/_internal/commands/wheel.py
- venv/Lib/site-packages/pip/_internal/configuration.py
- venv/Lib/site-packages/pip/_internal/distributions/
- venv/Lib/site-packages/pip/_internal/distributions/__init__.py
- venv/Lib/site-packages/pip/_internal/distributions/base.py
- venv/Lib/site-packages/pip/_internal/distributions/installed.py
- venv/Lib/site-packages/pip/_internal/distributions/sdist.py
- venv/Lib/site-packages/pip/_internal/distributions/wheel.py
- venv/Lib/site-packages/pip/_internal/exceptions.py
- venv/Lib/site-packages/pip/_internal/index/
- venv/Lib/site-packages/pip/_internal/index/__init__.py
- venv/Lib/site-packages/pip/_internal/index/collector.py
- venv/Lib/site-packages/pip/_internal/index/package_finder.py
- venv/Lib/site-packages/pip/_internal/index/sources.py
- venv/Lib/site-packages/pip/_internal/locations/
- venv/Lib/site-packages/pip/_internal/locations/__init__.py
- venv/Lib/site-packages/pip/_internal/locations/_distutils.py
- venv/Lib/site-packages/pip/_internal/locations/_sysconfig.py
- venv/Lib/site-packages/pip/_internal/locations/base.py
- venv/Lib/site-packages/pip/_internal/main.py
- venv/Lib/site-packages/pip/_internal/metadata/
- venv/Lib/site-packages/pip/_internal/metadata/__init__.py
- venv/Lib/site-packages/pip/_internal/metadata/base.py
- venv/Lib/site-packages/pip/_internal/metadata/pkg_resources.py
- venv/Lib/site-packages/pip/_internal/models/
- venv/Lib/site-packages/pip/_internal/models/__init__.py
- venv/Lib/site-packages/pip/_internal/models/candidate.py
- venv/Lib/site-packages/pip/_internal/models/direct_url.py
- venv/Lib/site-packages/pip/_internal/models/format_control.py
- venv/Lib/site-packages/pip/_internal/models/index.py
- venv/Lib/site-packages/pip/_internal/models/link.py
- venv/Lib/site-packages/pip/_internal/models/scheme.py
- venv/Lib/site-packages/pip/_internal/models/search_scope.py
- venv/Lib/site-packages/pip/_internal/models/selection_prefs.py
- venv/Lib/site-packages/pip/_internal/models/target_python.py
- venv/Lib/site-packages/pip/_internal/models/wheel.py
- venv/Lib/site-packages/pip/_internal/network/
- venv/Lib/site-packages/pip/_internal/network/__init__.py
- venv/Lib/site-packages/pip/_internal/network/auth.py
- venv/Lib/site-packages/pip/_internal/network/cache.py
- venv/Lib/site-packages/pip/_internal/network/download.py
- venv/Lib/site-packages/pip/_internal/network/lazy_wheel.py
- venv/Lib/site-packages/pip/_internal/network/session.py
- venv/Lib/site-packages/pip/_internal/network/utils.py
- venv/Lib/site-packages/pip/_internal/network/xmlrpc.py
- venv/Lib/site-packages/pip/_internal/operations/
- venv/Lib/site-packages/pip/_internal/operations/__init__.py
- venv/Lib/site-packages/pip/_internal/operations/build/
- venv/Lib/site-packages/pip/_internal/operations/build/__init__.py
- venv/Lib/site-packages/pip/_internal/operations/build/metadata.py
- venv/Lib/site-packages/pip/_internal/operations/build/metadata_editable.py
- venv/Lib/site-packages/pip/_internal/operations/build/metadata_legacy.py
- venv/Lib/site-packages/pip/_internal/operations/build/wheel.py
- venv/Lib/site-packages/pip/_internal/operations/build/wheel_editable.py
- venv/Lib/site-packages/pip/_internal/operations/build/wheel_legacy.py
- venv/Lib/site-packages/pip/_internal/operations/check.py
- venv/Lib/site-packages/pip/_internal/operations/freeze.py
- venv/Lib/site-packages/pip/_internal/operations/install/
- venv/Lib/site-packages/pip/_internal/operations/install/__init__.py
- venv/Lib/site-packages/pip/_internal/operations/install/editable_legacy.py
- venv/Lib/site-packages/pip/_internal/operations/install/legacy.py
- venv/Lib/site-packages/pip/_internal/operations/install/wheel.py
- venv/Lib/site-packages/pip/_internal/operations/prepare.py
- venv/Lib/site-packages/pip/_internal/pyproject.py
- venv/Lib/site-packages/pip/_internal/req/
- venv/Lib/site-packages/pip/_internal/req/__init__.py
- venv/Lib/site-packages/pip/_internal/req/constructors.py
- venv/Lib/site-packages/pip/_internal/req/req_file.py
- venv/Lib/site-packages/pip/_internal/req/req_install.py
- venv/Lib/site-packages/pip/_internal/req/req_set.py
- venv/Lib/site-packages/pip/_internal/req/req_tracker.py
- venv/Lib/site-packages/pip/_internal/req/req_uninstall.py
- venv/Lib/site-packages/pip/_internal/resolution/
- venv/Lib/site-packages/pip/_internal/resolution/__init__.py
- venv/Lib/site-packages/pip/_internal/resolution/base.py
- venv/Lib/site-packages/pip/_internal/resolution/legacy/
- venv/Lib/site-packages/pip/_internal/resolution/legacy/__init__.py
- venv/Lib/site-packages/pip/_internal/resolution/legacy/resolver.py
- venv/Lib/site-packages/pip/_internal/resolution/resolvelib/
- venv/Lib/site-packages/pip/_internal/resolution/resolvelib/__init__.py
- venv/Lib/site-packages/pip/_internal/resolution/resolvelib/base.py
- venv/Lib/site-packages/pip/_internal/resolution/resolvelib/candidates.py
- venv/Lib/site-packages/pip/_internal/resolution/resolvelib/factory.py
- venv/Lib/site-packages/pip/_internal/resolution/resolvelib/found_candidates.py
- venv/Lib/site-packages/pip/_internal/resolution/resolvelib/provider.py
- venv/Lib/site-packages/pip/_internal/resolution/resolvelib/reporter.py
- venv/Lib/site-packages/pip/_internal/resolution/resolvelib/requirements.py
- venv/Lib/site-packages/pip/_internal/resolution/resolvelib/resolver.py
- venv/Lib/site-packages/pip/_internal/self_outdated_check.py
- venv/Lib/site-packages/pip/_internal/utils/
- venv/Lib/site-packages/pip/_internal/utils/__init__.py
- venv/Lib/site-packages/pip/_internal/utils/_log.py
- venv/Lib/site-packages/pip/_internal/utils/appdirs.py
- venv/Lib/site-packages/pip/_internal/utils/compat.py
- venv/Lib/site-packages/pip/_internal/utils/compatibility_tags.py
- venv/Lib/site-packages/pip/_internal/utils/datetime.py
- venv/Lib/site-packages/pip/_internal/utils/deprecation.py
- venv/Lib/site-packages/pip/_internal/utils/direct_url_helpers.py
- venv/Lib/site-packages/pip/_internal/utils/distutils_args.py
- venv/Lib/site-packages/pip/_internal/utils/egg_link.py
- venv/Lib/site-packages/pip/_internal/utils/encoding.py
- venv/Lib/site-packages/pip/_internal/utils/entrypoints.py
- venv/Lib/site-packages/pip/_internal/utils/filesystem.py
- venv/Lib/site-packages/pip/_internal/utils/filetypes.py
- venv/Lib/site-packages/pip/_internal/utils/glibc.py
- venv/Lib/site-packages/pip/_internal/utils/hashes.py
- venv/Lib/site-packages/pip/_internal/utils/inject_securetransport.py
- venv/Lib/site-packages/pip/_internal/utils/logging.py
- venv/Lib/site-packages/pip/_internal/utils/misc.py
- venv/Lib/site-packages/pip/_internal/utils/models.py
- venv/Lib/site-packages/pip/_internal/utils/packaging.py
- venv/Lib/site-packages/pip/_internal/utils/parallel.py
- venv/Lib/site-packages/pip/_internal/utils/pkg_resources.py
- venv/Lib/site-packages/pip/_internal/utils/setuptools_build.py
- venv/Lib/site-packages/pip/_internal/utils/subprocess.py
- venv/Lib/site-packages/pip/_internal/utils/temp_dir.py
- venv/Lib/site-packages/pip/_internal/utils/unpacking.py
- venv/Lib/site-packages/pip/_internal/utils/urls.py
- venv/Lib/site-packages/pip/_internal/utils/virtualenv.py
- venv/Lib/site-packages/pip/_internal/utils/wheel.py
- venv/Lib/site-packages/pip/_internal/vcs/
- venv/Lib/site-packages/pip/_internal/vcs/__init__.py
- venv/Lib/site-packages/pip/_internal/vcs/bazaar.py
- venv/Lib/site-packages/pip/_internal/vcs/git.py
- venv/Lib/site-packages/pip/_internal/vcs/mercurial.py
- venv/Lib/site-packages/pip/_internal/vcs/subversion.py
- venv/Lib/site-packages/pip/_internal/vcs/versioncontrol.py
- venv/Lib/site-packages/pip/_internal/wheel_builder.py
- venv/Lib/site-packages/pip/_vendor/
- venv/Lib/site-packages/pip/_vendor/__init__.py
- venv/Lib/site-packages/pip/_vendor/cachecontrol/
- venv/Lib/site-packages/pip/_vendor/cachecontrol/__init__.py
- venv/Lib/site-packages/pip/_vendor/cachecontrol/_cmd.py
- venv/Lib/site-packages/pip/_vendor/cachecontrol/adapter.py
- venv/Lib/site-packages/pip/_vendor/cachecontrol/cache.py
- venv/Lib/site-packages/pip/_vendor/cachecontrol/caches/
- venv/Lib/site-packages/pip/_vendor/cachecontrol/caches/__init__.py
- venv/Lib/site-packages/pip/_vendor/cachecontrol/caches/file_cache.py
- venv/Lib/site-packages/pip/_vendor/cachecontrol/caches/redis_cache.py
- venv/Lib/site-packages/pip/_vendor/cachecontrol/compat.py
- venv/Lib/site-packages/pip/_vendor/cachecontrol/controller.py
- venv/Lib/site-packages/pip/_vendor/cachecontrol/filewrapper.py
- venv/Lib/site-packages/pip/_vendor/cachecontrol/heuristics.py
- venv/Lib/site-packages/pip/_vendor/cachecontrol/serialize.py
- venv/Lib/site-packages/pip/_vendor/cachecontrol/wrapper.py
- venv/Lib/site-packages/pip/_vendor/certifi/
- venv/Lib/site-packages/pip/_vendor/certifi/__init__.py
- venv/Lib/site-packages/pip/_vendor/certifi/__main__.py
- venv/Lib/site-packages/pip/_vendor/certifi/cacert.pem
- venv/Lib/site-packages/pip/_vendor/certifi/core.py
- venv/Lib/site-packages/pip/_vendor/chardet/
- venv/Lib/site-packages/pip/_vendor/chardet/__init__.py
- venv/Lib/site-packages/pip/_vendor/chardet/big5freq.py
- venv/Lib/site-packages/pip/_vendor/chardet/big5prober.py
- venv/Lib/site-packages/pip/_vendor/chardet/chardistribution.py
- venv/Lib/site-packages/pip/_vendor/chardet/charsetgroupprober.py
- venv/Lib/site-packages/pip/_vendor/chardet/charsetprober.py
- venv/Lib/site-packages/pip/_vendor/chardet/cli/
- venv/Lib/site-packages/pip/_vendor/chardet/cli/__init__.py
- venv/Lib/site-packages/pip/_vendor/chardet/cli/chardetect.py
- venv/Lib/site-packages/pip/_vendor/chardet/codingstatemachine.py
- venv/Lib/site-packages/pip/_vendor/chardet/compat.py
- venv/Lib/site-packages/pip/_vendor/chardet/cp949prober.py
- venv/Lib/site-packages/pip/_vendor/chardet/enums.py
- venv/Lib/site-packages/pip/_vendor/chardet/escprober.py
- venv/Lib/site-packages/pip/_vendor/chardet/escsm.py
- venv/Lib/site-packages/pip/_vendor/chardet/eucjpprober.py
- venv/Lib/site-packages/pip/_vendor/chardet/euckrfreq.py
- venv/Lib/site-packages/pip/_vendor/chardet/euckrprober.py
- venv/Lib/site-packages/pip/_vendor/chardet/euctwfreq.py
- venv/Lib/site-packages/pip/_vendor/chardet/euctwprober.py
- venv/Lib/site-packages/pip/_vendor/chardet/gb2312freq.py
[truncated: 479 more entries]
