# Supplementary material for: Enhancing medical image segmentation with a multi-transformer U-Net
Source: PeerJ. 2024 Feb 29;12:e17005. doi: 10.7717/peerj.17005 (PMC10909362; doi:10.7717/peerj.17005)
Supplement: Supplemental Information 1 [file peerj-12-17005-s001.zip › .spyproject/config/backups/workspace.ini.bak]

[workspace]
restore_data_on_startup = True
save_data_on_exit = True
save_history = True
save_non_project_files = False
project_type = 'empty-project-type'
recent_files = ['train.py', 'networks\\swin_transformer_unet_skip_expand_decoder_sys.py', 'networks\\swin_transformer_unet_skip_expand_decoder_sys - 副本.py', 'networks\\vision_transformer.py', 'config.py', 'trainer.py']

[main]
version = 0.2.0
recent_files = []
