# Supplementary material for: Enhancing medical image segmentation with a multi-transformer U-Net
Source: PeerJ. 2024 Feb 29;12:e17005. doi: 10.7717/peerj.17005 (PMC10909362; doi:10.7717/peerj.17005)
Supplement: Supplemental Information 1 [file peerj-12-17005-s001.zip › lists/lists_Synapse/111.txt]

1174
1351
1408
2375
126
567
2510
1212
349
1704
2102
658
2457
539
229
1434
2083
233
1512
2088
984
1746
2599
1109
1744
911
1172
2704
760
1048
1780
2276
1910
24
2108
1508
2425
1930
1060
2582
1316
1754
1155
1950
2367
1037
782
2616
2378
136
2403
1729
341
2143
1402
2726
1553
938
511
1266
2275
1124
1297
1464
1153
402
1409
278
836
380
741
352
2161
2698
2220
605
2402
1988
4
2605
625
1378
1036
730
1131
414
2407
466
846
2313
691
2381
746
1509
188
1927
2533
898
1726
1368
172
48
1864
664
1376
837
1899
1288
361
1488
2174
1415
1367
910
2354
2648
1606
1897
461
778
436
2001
363
257
2135
243
2449
2370
275
87
942
2301
198
1063
1953
1689
1799
2397
269
711
636
824
1497
432
1991
2355
2538
1472
999
812
1709
1607
1683
2377
1628
1414
1038
1207
238
1346
1118
1707
2144
283
129
2319
107
2325
347
2716
1845
92
287
1326
996
1866
536
1771
1456
2200
2550
872
555
840
1855
1473
736
1081
179
2244
1429
2064
2610
426
966
1964
1879
39
1818
1583
1287
1134
1719
1919
2059
2309
1908
2445
1188
327
53
277
1387
1385
210
373
2618
224
2619
1547
1076
517
985
550
1705
777
2705
1023
1935
351
1251
71
2689
1990
1026
2183
1150
2346
1487
491
2163
1537
543
2543
1421
