# Supplementary material for: Enhancing medical image segmentation with a multi-transformer U-Net
Source: PeerJ. 2024 Feb 29;12:e17005. doi: 10.7717/peerj.17005 (PMC10909362; doi:10.7717/peerj.17005)
Supplement: Supplemental Information 1 [file peerj-12-17005-s001.zip › lists/lists_Synapse/test_vol.txt]

1174
1351
126
567
1212
349
1704
539
229
233
1512
1109
1172
1048
1780
1910
24
1508
1930
1060
1316
1155
1950
1037
136
2403
1729
1553
511
1124
1464
1153
402
278
1988
4
625
1378
1036
1131
466
1509
188
1927
1726
1368
172
48
127
1864
664
1376
361
1488
1415
1367
1606
1897
540
461
436
1513
257
243
1110
87
1047
942
198
1507
1063
622
1689
1497
1
1379
1499
1931
3
72
1122
5
624
1509
7
1124
8
9
1472
999
1607
1683
1628
1414
1038
1207
238
1346
1118
1707
283
129
107
92
287
1326
996
1866
536
1456
555
1855
1473
1081
179
1429
966
1879
39
1818
1583
1134
1387
1385
210
224
1547
1076
517
550
1705
777
1023
1251
71
1026
1150
1487
491
1537
