# Supplementary material for: Enhancing medical image segmentation with a multi-transformer U-Net
Source: PeerJ. 2024 Feb 29;12:e17005. doi: 10.7717/peerj.17005 (PMC10909362; doi:10.7717/peerj.17005)
Supplement: Supplemental Information 1 [file peerj-12-17005-s001.zip › lists/lists_Synapse/train.txt]

1759
960
1229
2676
2058
2680
1454
1226
540
1702
2073
1149
835
2620
2142
2012
1119
1733
587
1920
2097
430
1371
2033
2134
212
2202
1187
537
2561
2690
2644
2447
2554
2236
240
297
1390
1848
1542
281
2653
2519
1687
2277
855
1177
195
1505
1258
1219
5
177
428
494
378
1329
2471
1364
2203
353
1388
621
1712
663
2358
655
1091
2677
1520
2166
1753
761
298
1200
1205
866
1365
1098
1043
884
321
235
148
916
2159
1841
2218
2269
2475
1974
2158
2615
726
669
565
1189
2658
1654
995
965
268
1668
2327
1832
1194
1393
2431
1785
1706
482
1443
412
709
584
2335
2415
2069
1506
2458
2214
615
282
1779
1652
548
925
132
2268
1242
2463
109
975
1230
1084
1223
671
50
1966
1834
512
1609
211
88
770
892
441
850
1370
1819
2140
2667
2451
2438
485
1665
2207
971
647
35
2547
401
1956
943
1978
576
1413
448
2723
180
1614
1024
1411
2507
2387
2316
2539
881
1397
2687
1058
675
2664
1584
2611
914
1737
2303
1477
1913
1835
1979
2187
786
1210
683
1446
1096
575
2400
876
1144
2572
1276
1224
391
694
2287
998
469
1435
32
2504
70
1467
2074
2522
988
1929
449
2212
1837
2659
139
2359
1621
1770
505
1412
493
2647
1735
1139
1608
2430
2057
2081
2253
828
411
644
1760
2480
1088
1281
756
225
1556
2238
1232
15
2685
2570
1623
1159
200
510
1686
904
143
817
964
1791
2176
518
2401
77
302
2429
2654
330
122
737
2596
131
2626
209
406
653
986
1634
2274
1399
2291
365
1822
987
217
631
2708
40
1234
2349
2356
1315
1185
1582
2182
249
2127
1049
1671
299
201
1203
2284
395
379
2564
1708
1993
285
106
1600
2621
345
948
189
1886
154
1645
1701
712
2536
704
1249
2324
710
2721
73
1534
2360
2671
772
1394
1455
1066
2423
1468
2114
684
260
859
2132
1594
1431
758
641
23
1392
2555
2486
1147
1050
1548
1475
1041
811
36
2141
1040
2018
2125
1831
1567
2139
797
1969
102
2019
2727
2699
1678
905
1322
2155
2248
45
374
2390
699
969
2489
1213
1877
1521
853
1983
79
563
1312
796
947
2718
1693
2223
1716
780
1814
159
715
1846
489
562
265
196
525
1989
1482
167
2136
484
1755
750
2529
2267
880
2148
1108
1844
241
1554
1363
2104
1700
2573
1445
2684
1305
922
1267
1752
822
2566
2131
617
2406
1196
869
552
1401
2096
1073
2115
1557
1237
408
1259
2622
788
1372
1422
2031
1931
2222
568
921
1587
789
29
357
1306
800
991
2569
1248
2577
857
2262
542
1013
155
1577
2326
879
1914
2300
2154
2227
771
1938
1681
2213
91
161
1808
2350
776
722
1195
1539
2426
227
1270
1044
2672
767
2575
1749
1307
1948
2278
2011
1580
703
18
2416
2042
1724
2130
690
2630
1170
1154
308
1907
2568
486
1902
16
1774
1112
1303
719
344
236
2078
1274
1571
1342
2461
882
1928
1157
1381
1442
1162
381
649
1163
270
907
532
306
1727
2720
2467
1941
2444
888
1438
1901
1970
1619
763
2098
1679
368
633
1870
1103
2674
2002
1250
793
2298
450
839
19
2494
220
343
1327
2454
509
1498
981
531
1271
2668
1180
2336
355
1105
1252
1515
2399
2636
2585
6
1245
2065
1228
1321
1977
2551
870
1541
1946
2628
1564
2357
2662
2053
1255
1994
1898
383
2589
1379
434
2353
44
1143
1056
312
1769
678
2318
1666
798
366
1204
2696
934
3
2017
666
941
2085
1922
1750
2152
1334
1940
2641
546
1265
1536
819
1674
1087
1982
2286
1778
1660
2649
2110
252
1474
460
20
2427
1570
706
1164
2607
239
2054
1924
1836
2474
2537
417
477
1458
279
2452
2219
2498
596
1544
2123
1502
1133
2678
1340
2191
1656
2199
2488
781
1018
549
114
2625
1773
254
1296
181
547
891
1860
1852
389
1398
950
2546
1980
1829
1576
234
263
1278
1313
1491
2456
2436
2105
1867
62
803
1273
1256
1622
1275
1565
551
1810
504
2137
324
833
915
2587
2711
1268
83
1815
685
2405
2314
586
1871
1009
1784
2117
1725
2513
1460
516
1366
335
128
470
394
1986
2234
2009
2066
1341
2304
293
500
1495
1198
673
1004
2476
1282
1382
2645
1092
2040
2603
1106
2673
893
242
2230
1100
2201
729
2679
84
959
2195
2342
1602
2421
153
1798
2307
2029
359
2660
95
1718
574
214
744
725
766
1243
1061
2337
1352
1522
871
2483
1448
639
34
982
791
630
54
1182
1658
1471
832
2712
1337
2549
740
2084
1345
1176
1943
1529
1465
2525
1384
1973
1184
144
929
1710
496
2312
2008
1072
479
446
1015
530
2167
2450
75
245
1874
1793
1987
626
404
1796
2190
974
2722
2103
713
141
43
1068
930
1949
1813
2408
424
752
134
256
451
1641
2432
1615
643
1272
1186
338
979
2150
1795
2221
2633
2290
2240
117
2302
1432
1821
1247
1888
2092
2217
1511
1892
1524
2225
993
2517
1604
2263
1768
140
2624
307
785
962
2280
37
1262
1527
696
2363
218
388
1380
1479
1947
2394
595
2070
1116
759
2364
795
721
2518
1499
764
2256
738
1510
1314
108
805
618
2050
799
2100
2087
1625
597
1310
953
459
271
2020
849
315
873
860
582
1405
182
2077
2396
1030
1875
816
1883
57
1032
452
115
1661
2160
755
2418
1569
2437
1519
2651
2229
1800
2383
170
1140
2157
2237
577
1052
1762
2663
912
1937
588
2448
2211
1961
1045
2719
1452
1675
594
253
814
863
997
561
1692
844
2688
743
1975
2282
2279
481
490
2255
775
2044
1865
2443
1356
1523
1851
1631
1386
1260
1128
2552
2640
2046
10
1516
908
1302
2188
1830
1236
1336
2393
1241
1624
288
1217
267
1426
2264
2502
2382
2251
320
30
994
1222
137
369
2071
318
1277
1801
2015
924
1010
2499
1647
700
1881
616
524
1324
652
1161
1885
2491
2072
272
289
2006
1166
1555
2634
2055
2563
31
1550
2613
1893
1839
1331
244
2706
1531
1651
1741
1616
329
112
1563
1299
2591
429
1997
2388
754
1637
1933
610
541
2553
804
608
2
1416
2099
2462
972
46
1992
2567
1301
2560
874
603
2724
2257
61
1732
1959
1244
371
1777
1089
266
1094
261
989
322
2646
2702
2500
439
454
2485
813
1639
1062
64
906
1430
333
498
968
2051
55
2584
809
2542
1362
168
2717
290
2404
1085
2198
497
1667
1723
815
286
590
2608
2505
1130
2322
2544
2422
806
1620
1734
2245
407
255
973
1629
72
1827
228
1812
1406
2598
425
642
1148
1655
346
2177
1020
2446
2638
534
1896
2056
1934
291
74
478
2239
1034
2339
296
473
2478
2352
1546
2016
1022
1395
701
59
1441
213
2169
475
2241
2171
121
1494
1466
331
2106
2021
1646
166
717
105
1566
2060
311
1530
2170
2246
688
1843
831
2121
1811
2149
507
900
42
2530
2025
49
1633
334
1918
1669
955
830
146
1070
724
2175
1820
2261
807
1996
1132
1695
1294
1002
1847
2715
1659
1816
1419
1160
1145
2588
1403
1439
2556
2026
2178
918
1999
885
2295
2412
26
384
2592
382
458
397
423
1292
1396
317
2484
1747
557
2631
2270
2079
2347
579
1075
2260
940
2330
1698
2609
1046
472
2156
354
2695
2118
11
848
1887
1449
2692
1906
2076
2252
1528
169
1012
1936
230
559
1254
705
1383
2193
2459
160
1025
2204
1648
1854
600
1190
1889
2045
1291
1501
2242
1976
447
1304
113
453
515
1995
1761
1868
1963
56
1137
332
2728
190
455
604
1156
718
237
878
2080
300
851
2656
2590
420
1786
902
1842
753
2395
1309
598
976
913
1344
444
599
794
1216
623
1840
657
1279
2310
94
431
2197
187
2306
1592
184
1330
1507
192
174
1882
528
714
2479
659
376
467
173
2285
1699
2186
566
897
1945
438
191
2259
958
585
667
1110
1797
553
221
1904
1317
1900
2332
1611
1742
2528
276
2602
1884
2107
632
2597
1123
1193
560
323
727
370
2562
1017
1638
2039
2579
1782
2571
1006
519
716
861
362
2181
1677
1561
1082
901
1113
2535
1757
1289
360
2557
2153
2501
923
101
392
1850
1191
364
501
2061
682
2682
1776
2490
1462
2389
1535
1173
2147
1257
1853
856
638
886
2005
2693
1492
1138
1375
1828
309
1427
274
2520
689
316
2369
2321
1496
208
1349
1518
250
82
310
773
2473
1736
946
1903
2120
303
1596
723
1125
686
194
1377
2492
2540
1717
492
1551
2184
1263
1359
1077
864
2593
961
1115
769
2683
336
226
564
676
2067
165
2180
99
124
418
58
457
2232
677
1823
611
2185
65
899
1526
2714
990
1335
1298
422
920
2441
2003
390
2296
2670
1817
1697
707
1293
609
2205
1286
2455
2497
545
1008
1805
1151
2503
1231
465
1618
1809
779
123
1758
808
1121
2643
2413
1285
1586
480
0
150
1122
1099
1476
12
1649
614
826
648
2288
1290
445
2189
523
231
350
757
1640
176
1171
2315
1513
185
1450
2464
78
1102
1579
2681
100
1064
2578
1418
2208
1001
2119
1825
1490
1202
1955
1486
1215
1806
624
2041
1738
838
602
356
656
435
1756
2233
619
810
2371
2442
829
1246
1593
443
627
862
2586
463
1280
2317
2583
2206
2172
162
2385
1549
138
2417
1532
977
2250
745
1558
1027
2341
295
1201
1097
205
1095
372
1057
2273
762
1019
2109
63
1127
1480
1728
111
2345
1074
2126
578
589
442
396
1433
2487
735
890
96
1662
1722
7
963
51
2595
1323
1672
1824
248
1921
1925
1792
22
571
513
1597
1325
708
2112
1067
1021
1423
1470
1650
1047
1572
127
1644
681
2146
702
156
1003
215
1720
1942
130
2434
104
662
1093
1311
197
1211
119
2027
670
41
1711
1985
476
2650
2576
199
313
1489
834
1308
1469
1206
1578
2380
68
2283
1478
502
680
1540
2338
462
2629
2281
1965
926
1051
8
1601
1080
1598
2697
125
2545
1320
1807
284
337
1682
693
1035
1181
2323
1059
2686
488
1120
1714
1680
1485
1915
413
1146
1220
2196
358
14
222
2194
927
1389
1517
499
792
2661
1684
1347
1209
679
328
1238
1691
1391
1603
1221
2414
415
801
646
790
1400
232
1642
503
687
386
2709
2049
1071
526
2311
2701
25
342
1425
1463
1361
1343
533
2468
889
1617
2113
1053
1765
80
2133
1199
1333
264
620
896
672
742
1005
292
2652
1635
1227
2453
1348
2420
183
375
508
21
294
1663
1033
178
1483
60
2231
2028
1926
1332
1599
1319
1869
2215
193
1420
2254
692
2392
2128
427
2398
665
2122
2527
2124
825
1069
2052
1730
2665
698
437
1117
2023
1838
1833
1739
2376
2090
1451
970
339
304
2243
1802
1743
935
2512
932
728
601
1585
1152
1031
89
164
1079
2082
661
2642
2037
219
1192
1457
251
1447
573
2669
2247
2365
774
410
2384
2093
2272
538
606
2506
2075
2386
1856
1673
1208
1657
992
2038
650
2086
1957
483
1954
2048
2340
569
1794
1126
954
1763
1643
875
1235
1065
1353
937
544
841
1354
2226
591
2710
1533
440
2164
2637
1783
928
2391
103
720
471
635
1878
2411
2007
558
2700
1605
1653
1369
2362
2482
1740
1552
110
1373
2460
951
1078
416
1676
2465
1007
1253
1958
207
2294
952
842
765
2409
654
2516
1764
529
1803
1444
2601
13
1461
2210
1911
85
2600
2604
405
1318
883
2179
247
1493
581
2101
739
186
2594
47
1905
1981
733
1895
2509
1135
827
152
2320
1630
2089
1804
1436
1500
2024
2004
1459
1568
660
2496
1909
280
2032
847
1101
1664
81
319
1971
2627
1745
1104
1589
784
749
945
157
133
1239
1039
1890
1787
1694
2095
2010
1000
2433
622
1968
1751
1610
2541
66
668
52
2030
1514
1042
1766
326
2639
1748
2000
2047
2713
1872
1357
674
1014
1613
1029
867
147
1826
2655
27
1481
2532
944
1218
1703
2266
1136
2515
1560
9
2209
151
2580
2632
400
1111
980
348
1880
978
1169
2022
1891
1627
1543
116
1269
820
1952
86
90
1960
527
2116
1011
983
149
1590
76
787
2351
1861
640
1715
120
409
2617
97
592
419
2521
1939
142
1857
98
1573
823
2094
204
2271
768
2372
936
2168
957
2440
1141
2531
1859
931
1788
2725
2694
522
1086
865
1225
1090
2299
2297
2481
1525
1562
2524
433
521
1360
2036
572
2511
393
877
1404
613
2192
387
1790
933
1559
697
818
2606
1233
2469
2292
520
314
262
1574
69
868
305
1437
2657
2559
1129
2379
33
223
748
949
1591
2612
802
1165
203
1545
514
28
1175
637
1261
1688
1358
1107
118
175
607
2293
2558
2523
2534
93
2035
2493
731
2581
1767
2428
583
1575
1
487
1626
2470
216
887
783
2366
2666
202
917
2466
340
1595
1612
2129
1283
1581
2289
2329
1636
2151
259
1873
2173
2258
2265
556
2344
377
2374
2495
2216
939
956
2477
1944
1713
2435
2635
2548
2062
858
1951
1484
2508
909
821
258
273
1083
1916
1504
1775
2333
2691
1932
1183
1350
1781
1355
903
1923
2334
1862
2410
2703
474
1721
2574
751
145
17
2675
1178
506
421
593
2614
1338
645
1374
2526
135
2368
2043
2343
367
2034
2228
854
1055
399
206
1440
1339
554
1685
580
171
1967
1789
1300
651
1912
2145
1407
1731
628
1894
325
1179
1142
2419
747
163
2348
2013
895
1917
2424
301
570
1028
1696
843
2328
2249
468
2224
894
38
1214
398
67
1538
734
2165
535
403
158
2373
2138
2707
1503
1168
2623
1876
385
845
1972
1424
1670
612
1016
1410
2063
634
1858
2091
732
2361
695
1690
2514
1114
464
2331
1295
2111
1417
495
2472
1984
2014
2162
1772
