# Supplementary material for: Enhancing medical image segmentation with a multi-transformer U-Net
Source: PeerJ. 2024 Feb 29;12:e17005. doi: 10.7717/peerj.17005 (PMC10909362; doi:10.7717/peerj.17005)
Supplement: Supplemental Information 1 [file peerj-12-17005-s001.zip › networks/swin_transformer_unet_skip_expand_decoder_sys - 副本.py]

#SwinU
import torch
import torch.nn as nn
import torch.utils.checkpoint as checkpoint
from einops import rearrange
from timm.models.layers import DropPath, to_2tuple, trunc_normal_
#新增加
import math
import torch
import torch.nn as nn
import torch.nn.functional as F
import torch.utils.checkpoint as checkpoint
from timm.models.layers import DropPath, to_2tuple, trunc_normal_
import einops
import numpy as np


####新添加
####DAtAlayer---DATransformerBlock----DAttention
class DATLayer(nn.Module):
    """ A basic Deformable Attention layer for one stage.
    Args:
        dim (int): Number of input channels.
        input_resolution (tuple[int]): Input resolution.
        depth (int): Number of blocks.
        n_head (int): Number of attention heads.
        n_group (int): Number of groups for offset.
        mlp_ratio (float, optional): Ratio of mlp hidden dim to embedding dim.
        drop (float, optional): Dropout rate. Default: 0.0
        attn_drop (float, optional): Attention dropout rate. Default: 0.0
        drop_path (float | tuple[float], optional): Stochastic depth rate. Default: 0.0
        norm_layer (nn.Module, optional): Normalization layer. Default: nn.LayerNorm
        downsample (nn.Module | None, optional): Downsample layer at the end of the layer. Default: None
        use_checkpoint (bool, optional): Whether to use checkpointing to save memory. Default: False.
        use_pe (bool, optional): Use position encoding. Default: True
        dwc_pe (bool, optional): Use DWC position encoding. Default: False
        no_off (bool, optional): DO NOT use offset (Set True to turn off offset). Default False
        fixed_pe (bool, optional): Use Fix position encoding. Default: False
    """

    def __init__(self, dim, input_resolution, depth, n_head, n_group,
                 mlp_ratio=2., drop=0., attn_drop=0., drop_path=0.,
                 norm_layer=nn.LayerNorm, downsample=None, use_checkpoint=False,
                 use_pe=True, dwc_pe=False, no_off=False, fixed_pe=False):

        super().__init__()
        self.dim = dim
        self.input_resolution = input_resolution
        self.depth = depth
        self.n_group = n_group
        self.use_checkpoint = use_checkpoint

        self.use_pe = use_pe
        self.dwc_pe = dwc_pe
        self.no_off = no_off
        self.fixed_pe = fixed_pe

        # build blocks
        self.blocks = nn.ModuleList([
            DATransformerBlock(dim=dim,
                               input_resolution=input_resolution,
                               n_head=n_head,
                               n_group=n_group,
                               mlp_ratio=mlp_ratio,
                               drop=drop,
                               attn_drop=attn_drop,
                               drop_path=drop_path[i] if isinstance(drop_path, list) else drop_path,
                               norm_layer=norm_layer,
                               use_pe=use_pe,
                               dwc_pe=dwc_pe,
                               no_off=no_off,
                               fixed_pe=fixed_pe
                               )
            for i in range(depth)])

        # patch merging/expend layer
        if downsample is not None:
            self.downsample = downsample(input_resolution, dim=dim, norm_layer=norm_layer)
        else:
            self.downsample = None

    def forward(self, x, x_size):
        assert x.shape[1] == x_size[0] * x_size[1], "input feature has wrong size"
        # position = []
        # reference = []
        # attn_map = []
        for blk in self.blocks:
            if self.use_checkpoint:
                x, _, __, ___ = checkpoint.checkpoint(blk, x, x_size)
                # position.append(pos)
                # reference.append(ref)
                # attn_map.append(att)
            else:
                x, _, __, ___ = blk(x, x_size)
                # position.append(pos)
                # reference.append(ref)
                # attn_map.append(att)
        if self.downsample is not None:
            x = self.downsample(x)
        return x, 0, 0, 0

    def extra_repr(self) -> str:
        return f"dim={self.dim}, input_resolution={self.input_resolution}, depth={self.depth}"

    def flops(self):
        flops = 0
        for blk in self.blocks:
            flops += blk.flops()
        if self.downsample is not None:
            flops += self.downsample.flops()
        return flops


class DATransformerBlock(nn.Module):
    r""" Deformable Attention Block.
    Args:
        dim (int): Number of input channels.
        input_resolution (tuple[int]): Input resolution.
        n_head (int): Number of attention heads.
        n_group (int): Offset group.
        mlp_ratio (float, optional): Ratio of mlp hidden dim to embedding dim.
        drop (float, optional): Dropout rate. Default: 0.0
        attn_drop (float, optional): Attention dropout rate. Default: 0.0
        drop_path (float, optional): Stochastic depth rate. Default: 0.0
        act_layer (nn.Module, optional): Activation layer. Default: nn.GELU
        norm_layer (nn.Module, optional): Normalization layer.  Default: nn.LaerNorm
        use_pe (bool, optional): Use position encoding. Default: True
        dwc_pe (bool, optional): Use DWC position encoding. Default: False
        no_off (bool, optional): DO NOT use offset (Set True to turn off offset). Default False
        fixed_pe (bool, optional): Use Fix position encoding. Default: False
    """

    def __init__(self, dim, input_resolution, n_head, n_group, mlp_ratio=2., drop=0.,
                 attn_drop=0., drop_path=0., act_layer=nn.GELU, norm_layer=nn.LayerNorm,
                 use_pe=True, dwc_pe=False, no_off=False, fixed_pe=False):
        super().__init__()

        self.dim = dim
        self.input_resolution = input_resolution
        self.n_head = n_head
        self.n_head_channels = dim // n_head
        self.n_group = n_group
        self.mlp_ratio = mlp_ratio

        self.use_pe = use_pe
        self.dwc_pe = dwc_pe
        self.no_off = no_off
        self.fixed_pe = fixed_pe

        self.norm1 = norm_layer(dim)
        self.attn = DAttention(
            q_size=input_resolution, kv_size=input_resolution, dim=dim, n_head=n_head, n_group=n_group,
            attn_drop=attn_drop, proj_drop=drop, stride=1, offset_range_factor=2,
            use_pe=use_pe, dwc_pe=dwc_pe, no_off=no_off, fixed_pe=fixed_pe)

        self.drop_path = DropPath(drop_path) if drop_path > 0. else nn.Identity()
        self.norm2 = norm_layer(dim)
        mlp_hidden_dim = int(dim * mlp_ratio)
        self.mlp = Mlp(in_features=dim, hidden_features=mlp_hidden_dim, act_layer=act_layer, drop=drop)

    def forward(self, x, x_size):
        H, W = x_size  # x (batch_in_each_GPU, H*W, embedding_channel)
        B, L, C = x.shape
        #assert L == H * W, "input feature has wrong size"

        shortcut = x
        x = self.norm1(x)  # x (batch_in_each_GPU, H*W, embedding_channel)
        x = x.view(B, H, W, C).permute(0, 3, 1, 2)  # B,L,C --> B,H,W,C --> B,C,H,W

        x, position, reference, attn_map = self.attn(x, x_size)  # x (B,C,H,W) _&__ (batch_size, group, 32, 32, 2)

        # position = reverse_deform_point(position)
        # reference = reverse_deform_point(reference)

        x = x.permute(0, 2, 3, 1)  # B,C,H,W --> B,H,W,C
        x = x.view(B, H * W, C)  # B,H,W,C --> B,HW,C

        # FFN
        x = shortcut + self.drop_path(x)
        x = x + self.drop_path(self.mlp(self.norm2(x)))

        return x, 0, 0, 0  # x (batch_in_each_GPU, H*W, embedding_channel)

    def extra_repr(self) -> str:
        return f"dim={self.dim}, input_resolution={self.input_resolution}, n_head={self.n_head}, " \
               f"n_group={self.n_group}, mlp_ratio={self.mlp_ratio}"

    def flops(self):
        flops = 0
        H, W = self.input_resolution
        # norm1
        flops += self.dim * H * W
        # D-MSA
        flops += self.attn.flops(H * W)
        # mlp
        flops += 2 * H * W * self.dim * self.dim * self.mlp_ratio
        # norm2
        flops += self.dim * H * W
        return flops

class DAttention(nn.Module):
    r""" Deformable Attention

    Args:
        q_size(tuple[int]): Size if query
        kv_size(tuple[int]): Size if key and value
        dim (int): Number of input channels.
        n_head (int): Number of attention heads.
        n_group (int): Offset group.
        attn_drop (float, optional): Dropout ratio of attention weight. Default: 0.0
        proj_drop (float, optional): Dropout ratio of output. Default: 0.0
        stride (int): Stride in offset calculation network
        offset_range_factor (int): Offset range factor in offset calculation network
        use_pe (bool, optional): Use position encoding. Default: True
        dwc_pe (bool, optional): Use DWC position encoding. Default: False
        no_off (bool, optional): DO NOT use offset (Set True to turn off offset). Default False
        fixed_pe (bool, optional): Use Fix position encoding. Default: False
    """

    def __init__(self, q_size, kv_size, dim, n_head, n_group,
                 attn_drop, proj_drop, stride, offset_range_factor,
                 use_pe, dwc_pe, no_off, fixed_pe):
        super().__init__()

        self.dim = dim  # input channel
        self.n_head = n_head  # number of head
        self.n_head_channels = self.dim // self.n_head  # head_dim
        self.scale = self.n_head_channels ** -0.5

        self.q_h, self.q_w = q_size
        self.kv_h, self.kv_w = kv_size

        self.n_group = n_group
        self.n_group_channels = self.dim // self.n_group
        self.n_group_heads = self.n_head // self.n_group

        self.dwc_pe = dwc_pe
        self.use_pe = use_pe
        self.fixed_pe = fixed_pe
        self.no_off = no_off
        self.offset_range_factor = offset_range_factor

        if self.q_h <= 12 or self.q_w <= 12:
            self.kk = 3
        elif 13 <= self.q_h <= 24 or 13 <= self.q_w <= 24:
            self.kk = 5
        elif 25 <= self.q_h <= 48 or 25 <= self.q_w <= 48:
            self.kk = 7
        else:
            self.kk = 9

        self.conv_offset = nn.Sequential(
            nn.Conv2d(self.n_group_channels, self.n_group_channels, self.kk, stride, self.kk // 2,
                      groups=self.n_group_channels),
            LayerNormProxy(self.n_group_channels),
            nn.GELU(),
            nn.Conv2d(self.n_group_channels, 2, 1, 1, 0, bias=False)
        )

        self.proj_q = nn.Conv2d(self.dim, self.dim, kernel_size=1, stride=1, padding=0)
        self.proj_k = nn.Conv2d(self.dim, self.dim, kernel_size=1, stride=1, padding=0)
        self.proj_v = nn.Conv2d(self.dim, self.dim, kernel_size=1, stride=1, padding=0)

        self.proj_out = nn.Conv2d(self.dim, self.dim, kernel_size=1, stride=1, padding=0)

        self.proj_drop = nn.Dropout(proj_drop, inplace=True)
        self.attn_drop = nn.Dropout(attn_drop, inplace=True)

        if self.use_pe:
            if self.dwc_pe:
                self.rpe_table = nn.Conv2d(self.dim, self.dim, kernel_size=3, stride=1, padding=1, groups=self.dim)
            elif self.fixed_pe:
                self.rpe_table = nn.Parameter(torch.zeros(self.n_head, self.q_h * self.q_w, self.kv_h * self.kv_w))
                trunc_normal_(self.rpe_table, std=0.01)
            else:
                self.rpe_table = nn.Parameter(torch.zeros(self.n_head, self.kv_h * 2 - 1, self.kv_w * 2 - 1))
                trunc_normal_(self.rpe_table, std=0.01)
        else:
            self.rpe_table = None

    @torch.no_grad()
    def _get_ref_points(self, H_key, W_key, B, dtype, device):

        ref_y, ref_x = torch.meshgrid(
            torch.linspace(0.5, H_key - 0.5, H_key, dtype=dtype, device=device),
            torch.linspace(0.5, W_key - 0.5, W_key, dtype=dtype, device=device))
        ref = torch.stack((ref_y, ref_x), -1)
        ref[..., 1].div_(W_key).mul_(2).sub_(1)
        ref[..., 0].div_(H_key).mul_(2).sub_(1)
        ref = ref[None, ...].expand(B * self.n_group, -1, -1, -1)  # B * g H W 2

        return ref

    def forward(self, x, x_size):
        B, C, H, W = x.size()
        dtype, device = x.dtype, x.device
        assert x_size[0] == H and x_size[1] == W, "input feature has wrong size"

        # calculate query
        q = self.proj_q(x)  # B C H W
        # resize query
        q_off = einops.rearrange(q, 'b (g c) h w -> (b g) c h w', g=self.n_group, c=self.n_group_channels)

        # use query to calculate offset
        offset = self.conv_offset(q_off)  # B * g 2 Hg Wg
        # get the size of offset
        Hk, Wk = offset.size(2), offset.size(3)
        # sample number
        n_sample = Hk * Wk

        if self.offset_range_factor > 0:
            offset_range = torch.tensor([1.0 / Hk, 1.0 / Wk], device=device).reshape(1, 2, 1, 1)
            offset = offset.tanh().mul(offset_range).mul(self.offset_range_factor)

        # resize offset
        offset = einops.rearrange(offset, 'b p h w -> b h w p')
        # use the number of offset point and batch size to get reference point
        reference = self._get_ref_points(Hk, Wk, B, dtype, device)

        # no offset
        if self.no_off:
            offset = torch.zeros_like(offset)

        # offset + ref
        if self.offset_range_factor >= 0:
            pos = offset + reference
        else:
            pos = (offset + reference).tanh()

        x_sampled = F.grid_sample(
            input=x.reshape(B * self.n_group, self.n_group_channels, H, W),
            grid=pos[..., (1, 0)],  # y, x -> x, y
            mode='bilinear', align_corners=True)  # B * g, Cg, Hg, Wg

        x_sampled = x_sampled.reshape(B, C, 1, n_sample)

        # embedding query,key,valuse B,C,H,W --> B*head,head_channel,HW
        q = q.reshape(B * self.n_head, self.n_head_channels, H * W)
        k = self.proj_k(x_sampled).reshape(B * self.n_head, self.n_head_channels, n_sample)
        v = self.proj_v(x_sampled).reshape(B * self.n_head, self.n_head_channels, n_sample)

        # Q&K
        attn = torch.einsum('b c m, b c n -> b m n', q, k)  # B * h, HW, Ns
        attn = attn.mul(self.scale)

        # use position encoding
        if self.use_pe:
            if self.dwc_pe:
                residual_lepe = self.rpe_table(q.reshape(B, C, H, W)).reshape(B * self.n_head, self.n_head_channels,
                                                                              H * W)
            # fix
            elif self.fixed_pe:
                rpe_table = self.rpe_table
                attn_bias = rpe_table[None, ...].expand(B, -1, -1, -1)
                attn = attn + attn_bias.reshape(B * self.n_head, H * W, self.n_sample)
            else:
                rpe_table = self.rpe_table
                rpe_bias = rpe_table[None, ...].expand(B, -1, -1, -1)
                q_grid = self._get_ref_points(H, W, B, dtype, device)
                displacement = (
                        q_grid.reshape(
                            B * self.n_group, H * W, 2).unsqueeze(2)
                        - pos.reshape(B * self.n_group, n_sample, 2).unsqueeze(1)
                ).mul(0.5)

                attn_bias = F.grid_sample(
                    input=rpe_bias.reshape(B * self.n_group, self.n_group_heads, 2 * H - 1, 2 * W - 1),
                    grid=displacement[..., (1, 0)],
                    mode='bilinear', align_corners=True
                )  # B * g, h_g, HW, Ns

                attn_bias = attn_bias.reshape(B * self.n_head, H * W, n_sample)
                attn = attn + attn_bias

        attn = F.softmax(attn, dim=2)
        attn = self.attn_drop(attn)

        out = torch.einsum('b m n, b c n -> b c m', attn, v)

        if self.use_pe and self.dwc_pe:
            out = out + residual_lepe
        out = out.reshape(B, C, H, W)

        y = self.proj_drop(self.proj_out(out))

        return y, 0, 0, 0

    def extra_repr(self) -> str:
        return f'dim={self.dim}, n_head={self.n_head}, n_group={self.n_group}'

    def flops(self, N):
        # calculate flops for 1 window with token length of N
        flops = 0
        # self.proj_q(x)
        flops += N * self.dim * self.dim * 1
        if not self.no_off:
            # self.conv_offset(q_off)
            flops += self.n_group * N * self.n_group_channels * (
                    self.n_group_channels / self.n_group_channels) * self.kk * self.kk
            flops += self.n_group * N * self.n_group_channels
            flops += self.n_group * N * self.n_group_channels * 2 * 1
        # self.proj_k(x_sampled)
        flops += N * self.dim * self.dim * 1
        # self.proj_v(x_sampled)
        flops += N * self.dim * self.dim * 1
        # torch.einsum('b c m, b c n -> b m n', q, k)
        flops += self.n_group * N * self.n_group_channels * N
        # torch.einsum('b m n, b c n -> b c m', attn, v)
        flops += self.n_group * N * N * self.n_group_channels
        # self.proj_drop(self.proj_out(out))
        flops += N * self.dim * self.dim * 1
        return flops

class LayerNormProxy(nn.Module):

    def __init__(self, dim):
        super().__init__()
        self.norm = nn.LayerNorm(dim)
        self.dim = dim

    def forward(self, x):
        x = einops.rearrange(x, 'b c h w -> b h w c')
        x = self.norm(x)
        return einops.rearrange(x, 'b h w c -> b c h w')


def reverse_deform_point(points):
    """
    Args:
        points: (B, C, Hk, Wk, 2)
        H (int): Height of image
        W (int): Width of image

    Returns:
        x: (B, C, H, W, O)
    """
    x = torch.zeros_like(points)
    x[:, :, :, :, 1] = - points[:, :, :, :, 0]
    x[:, :, :, :, 0] = points[:, :, :, :, 1]

    return x

#########################################################上部分为添加的可变Transformer模块的文件
###################################################################################################################################################################


class Mlp(nn.Module):
    def __init__(self, in_features, hidden_features=None, out_features=None, act_layer=nn.GELU, drop=0.):
        super().__init__()
        out_features = out_features or in_features
        hidden_features = hidden_features or in_features
        self.fc1 = nn.Linear(in_features, hidden_features)
        self.act = act_layer()
        self.fc2 = nn.Linear(hidden_features, out_features)
        self.drop = nn.Dropout(drop)

    def forward(self, x):
        x = self.fc1(x)
        x = self.act(x)
        x = self.drop(x)
        x = self.fc2(x)
        x = self.drop(x)
        return x


def window_partition(x, window_size):
    """
    Args:
        x: (B, H, W, C)
        window_size (int): window size

    Returns:
        windows: (num_windows*B, window_size, window_size, C)
    """
    B, H, W, C = x.shape
    x = x.view(B, H // window_size, window_size, W // window_size, window_size, C)
    windows = x.permute(0, 1, 3, 2, 4, 5).contiguous().view(-1, window_size, window_size, C)
    return windows


def window_reverse(windows, window_size, H, W):
    """
    Args:
        windows: (num_windows*B, window_size, window_size, C)
        window_size (int): Window size
        H (int): Height of image
        W (int): Width of image

    Returns:
        x: (B, H, W, C)
    """
    B = int(windows.shape[0] / (H * W / window_size / window_size))
    x = windows.view(B, H // window_size, W // window_size, window_size, window_size, -1)
    x = x.permute(0, 1, 3, 2, 4, 5).contiguous().view(B, H, W, -1)
    return x


class WindowAttention(nn.Module):
    r""" Window based multi-head self attention (W-MSA) module with relative position bias.
    It supports both of shifted and non-shifted window.

    Args:
        dim (int): Number of input channels.
        window_size (tuple[int]): The height and width of the window.
        num_heads (int): Number of attention heads.
        qkv_bias (bool, optional):  If True, add a learnable bias to query, key, value. Default: True
        qk_scale (float | None, optional): Override default qk scale of head_dim ** -0.5 if set
        attn_drop (float, optional): Dropout ratio of attention weight. Default: 0.0
        proj_drop (float, optional): Dropout ratio of output. Default: 0.0
    """

    def __init__(self, dim, window_size, num_heads, qkv_bias=True, qk_scale=None, attn_drop=0., proj_drop=0.):

        super().__init__()
        self.dim = dim
        self.window_size = window_size  # Wh, Ww
        self.num_heads = num_heads
        head_dim = dim // num_heads
        self.scale = qk_scale or head_dim ** -0.5

        # define a parameter table of relative position bias
        self.relative_position_bias_table = nn.Parameter(
            torch.zeros((2 * window_size[0] - 1) * (2 * window_size[1] - 1), num_heads))  # 2*Wh-1 * 2*Ww-1, nH

        # get pair-wise relative position index for each token inside the window
        coords_h = torch.arange(self.window_size[0])
        coords_w = torch.arange(self.window_size[1])
        coords = torch.stack(torch.meshgrid([coords_h, coords_w]))  # 2, Wh, Ww
        coords_flatten = torch.flatten(coords, 1)  # 2, Wh*Ww
        relative_coords = coords_flatten[:, :, None] - coords_flatten[:, None, :]  # 2, Wh*Ww, Wh*Ww
        relative_coords = relative_coords.permute(1, 2, 0).contiguous()  # Wh*Ww, Wh*Ww, 2
        relative_coords[:, :, 0] += self.window_size[0] - 1  # shift to start from 0
        relative_coords[:, :, 1] += self.window_size[1] - 1
        relative_coords[:, :, 0] *= 2 * self.window_size[1] - 1
        relative_position_index = relative_coords.sum(-1)  # Wh*Ww, Wh*Ww
        self.register_buffer("relative_position_index", relative_position_index)

        self.qkv = nn.Linear(dim, dim * 3, bias=qkv_bias)
        self.attn_drop = nn.Dropout(attn_drop)
        self.proj = nn.Linear(dim, dim)
        self.proj_drop = nn.Dropout(proj_drop)

        trunc_normal_(self.relative_position_bias_table, std=.02)
        self.softmax = nn.Softmax(dim=-1)

    def forward(self, x, mask=None):
        """
        Args:
            x: input features with shape of (num_windows*B, N, C)
            mask: (0/-inf) mask with shape of (num_windows, Wh*Ww, Wh*Ww) or None
        """
        B_, N, C = x.shape
        qkv = self.qkv(x).reshape(B_, N, 3, self.num_heads, C // self.num_heads).permute(2, 0, 3, 1, 4)
        q, k, v = qkv[0], qkv[1], qkv[2]  # make torchscript happy (cannot use tensor as tuple)

        q = q * self.scale
        attn = (q @ k.transpose(-2, -1))

        relative_position_bias = self.relative_position_bias_table[self.relative_position_index.view(-1)].view(
            self.window_size[0] * self.window_size[1], self.window_size[0] * self.window_size[1], -1)  # Wh*Ww,Wh*Ww,nH
        relative_position_bias = relative_position_bias.permute(2, 0, 1).contiguous()  # nH, Wh*Ww, Wh*Ww
        attn = attn + relative_position_bias.unsqueeze(0)

        if mask is not None:
            nW = mask.shape[0]
            attn = attn.view(B_ // nW, nW, self.num_heads, N, N) + mask.unsqueeze(1).unsqueeze(0)
            attn = attn.view(-1, self.num_heads, N, N)
            attn = self.softmax(attn)
        else:
            attn = self.softmax(attn)

        attn = self.attn_drop(attn)

        x = (attn @ v).transpose(1, 2).reshape(B_, N, C)
        x = self.proj(x)
        x = self.proj_drop(x)
        return x

    def extra_repr(self) -> str:
        return f'dim={self.dim}, window_size={self.window_size}, num_heads={self.num_heads}'

    def flops(self, N):
        # calculate flops for 1 window with token length of N
        flops = 0
        # qkv = self.qkv(x)
        flops += N * self.dim * 3 * self.dim
        # attn = (q @ k.transpose(-2, -1))
        flops += self.num_heads * N * (self.dim // self.num_heads) * N
        #  x = (attn @ v)
        flops += self.num_heads * N * N * (self.dim // self.num_heads)
        # x = self.proj(x)
        flops += N * self.dim * self.dim
        return flops


class SwinTransformerBlock(nn.Module):
    r""" Swin Transformer Block.

    Args:
        dim (int): Number of input channels.
        input_resolution (tuple[int]): Input resulotion.
        num_heads (int): Number of attention heads.
        window_size (int): Window size.
        shift_size (int): Shift size for SW-MSA.
        mlp_ratio (float): Ratio of mlp hidden dim to embedding dim.
        qkv_bias (bool, optional): If True, add a learnable bias to query, key, value. Default: True
        qk_scale (float | None, optional): Override default qk scale of head_dim ** -0.5 if set.
        drop (float, optional): Dropout rate. Default: 0.0
        attn_drop (float, optional): Attention dropout rate. Default: 0.0
        drop_path (float, optional): Stochastic depth rate. Default: 0.0
        act_layer (nn.Module, optional): Activation layer. Default: nn.GELU
        norm_layer (nn.Module, optional): Normalization layer.  Default: nn.LayerNorm
    """

    def __init__(self, dim, input_resolution, num_heads, window_size=7, shift_size=0,
                 mlp_ratio=4., qkv_bias=True, qk_scale=None, drop=0., attn_drop=0., drop_path=0.,
                 act_layer=nn.GELU, norm_layer=nn.LayerNorm):
        super().__init__()
        self.dim = dim
        self.input_resolution = input_resolution
        self.num_heads = num_heads
        self.window_size = window_size
        self.shift_size = shift_size
        self.mlp_ratio = mlp_ratio
        if min(self.input_resolution) <= self.window_size:
            # if window size is larger than input resolution, we don't partition windows
            self.shift_size = 0
            self.window_size = min(self.input_resolution)
        assert 0 <= self.shift_size < self.window_size, "shift_size must in 0-window_size"

        self.norm1 = norm_layer(dim)
        self.attn = WindowAttention(
            dim, window_size=to_2tuple(self.window_size), num_heads=num_heads,
            qkv_bias=qkv_bias, qk_scale=qk_scale, attn_drop=attn_drop, proj_drop=drop)

        self.drop_path = DropPath(drop_path) if drop_path > 0. else nn.Identity()
        self.norm2 = norm_layer(dim)
        mlp_hidden_dim = int(dim * mlp_ratio)
        self.mlp = Mlp(in_features=dim, hidden_features=mlp_hidden_dim, act_layer=act_layer, drop=drop)

        if self.shift_size > 0:
            # calculate attention mask for SW-MSA
            H, W = self.input_resolution
            img_mask = torch.zeros((1, H, W, 1))  # 1 H W 1
            h_slices = (slice(0, -self.window_size),
                        slice(-self.window_size, -self.shift_size),
                        slice(-self.shift_size, None))
            w_slices = (slice(0, -self.window_size),
                        slice(-self.window_size, -self.shift_size),
                        slice(-self.shift_size, None))
            cnt = 0
            for h in h_slices:
                for w in w_slices:
                    img_mask[:, h, w, :] = cnt
                    cnt += 1

            mask_windows = window_partition(img_mask, self.window_size)  # nW, window_size, window_size, 1
            mask_windows = mask_windows.view(-1, self.window_size * self.window_size)
            attn_mask = mask_windows.unsqueeze(1) - mask_windows.unsqueeze(2)
            attn_mask = attn_mask.masked_fill(attn_mask != 0, float(-100.0)).masked_fill(attn_mask == 0, float(0.0))
        else:
            attn_mask = None

        self.register_buffer("attn_mask", attn_mask)

    def forward(self, x):
        H, W = self.input_resolution
        B, L, C = x.shape
        #assert L == H * W, "input feature has wrong size"


        shortcut = x
        x = self.norm1(x)
        x = x.view(B, H, W, C)

        # cyclic shift
        if self.shift_size > 0:
            shifted_x = torch.roll(x, shifts=(-self.shift_size, -self.shift_size), dims=(1, 2))
        else:
            shifted_x = x

        # partition windows
        x_windows = window_partition(shifted_x, self.window_size)  # nW*B, window_size, window_size, C
        x_windows = x_windows.view(-1, self.window_size * self.window_size, C)  # nW*B, window_size*window_size, C

        # W-MSA/SW-MSA
        attn_windows = self.attn(x_windows, mask=self.attn_mask)  # nW*B, window_size*window_size, C

        # merge windows
        attn_windows = attn_windows.view(-1, self.window_size, self.window_size, C)
        shifted_x = window_reverse(attn_windows, self.window_size, H, W)  # B H' W' C

        # reverse cyclic shift
        if self.shift_size > 0:
            x = torch.roll(shifted_x, shifts=(self.shift_size, self.shift_size), dims=(1, 2))
        else:
            x = shifted_x
        x = x.view(B, H * W, C)

        # FFN
        x = shortcut + self.drop_path(x)
        x = x + self.drop_path(self.mlp(self.norm2(x)))

        return x

    def extra_repr(self) -> str:
        return f"dim={self.dim}, input_resolution={self.input_resolution}, num_heads={self.num_heads}, " \
               f"window_size={self.window_size}, shift_size={self.shift_size}, mlp_ratio={self.mlp_ratio}"

    def flops(self):
        flops = 0
        H, W = self.input_resolution
        # norm1
        flops += self.dim * H * W
        # W-MSA/SW-MSA
        nW = H * W / self.window_size / self.window_size
        flops += nW * self.attn.flops(self.window_size * self.window_size)
        # mlp
        flops += 2 * H * W * self.dim * self.dim * self.mlp_ratio
        # norm2
        flops += self.dim * H * W
        return flops


class PatchMerging(nn.Module):
    r""" Patch Merging Layer.

    Args:
        input_resolution (tuple[int]): Resolution of input feature.
        dim (int): Number of input channels.
        norm_layer (nn.Module, optional): Normalization layer.  Default: nn.LayerNorm
    """

    def __init__(self, input_resolution, dim, norm_layer=nn.LayerNorm):
        super().__init__()
        self.input_resolution = input_resolution
        self.dim = dim
        self.reduction = nn.Linear(4 * dim, 2 * dim, bias=False)
        self.norm = norm_layer(4 * dim)

    def forward(self, x):
        """
        x: B, H*W, C
        """
        H, W = self.input_resolution
        B, L, C = x.shape
        assert L == H * W, "input feature has wrong size"
        assert H % 2 == 0 and W % 2 == 0, f"x size ({H}*{W}) are not even."

        x = x.view(B, H, W, C)

        x0 = x[:, 0::2, 0::2, :]  # B H/2 W/2 C
        x1 = x[:, 1::2, 0::2, :]  # B H/2 W/2 C
        x2 = x[:, 0::2, 1::2, :]  # B H/2 W/2 C
        x3 = x[:, 1::2, 1::2, :]  # B H/2 W/2 C
        x = torch.cat([x0, x1, x2, x3], -1)  # B H/2 W/2 4*C
        x = x.view(B, -1, 4 * C)  # B H/2*W/2 4*C

        x = self.norm(x)
        x = self.reduction(x)

        return x

    def extra_repr(self) -> str:
        return f"input_resolution={self.input_resolution}, dim={self.dim}"

    def flops(self):
        H, W = self.input_resolution
        flops = H * W * self.dim
        flops += (H // 2) * (W // 2) * 4 * self.dim * 2 * self.dim
        return flops

class PatchExpand(nn.Module):
    def __init__(self, input_resolution, dim, dim_scale=2, norm_layer=nn.LayerNorm):
        super().__init__()
        self.input_resolution = input_resolution
        self.dim = dim
        self.expand = nn.Linear(dim, 2*dim, bias=False) if dim_scale==2 else nn.Identity()
        self.norm = norm_layer(dim // dim_scale)

    def forward(self, x):
        """
        x: B, H*W, C
        """
        H, W = self.input_resolution
        x = self.expand(x)
        B, L, C = x.shape
        assert L == H * W, "input feature has wrong size"

        x = x.view(B, H, W, C)
        x = rearrange(x, 'b h w (p1 p2 c)-> b (h p1) (w p2) c', p1=2, p2=2, c=C//4)
        x = x.view(B,-1,C//4)
        x= self.norm(x)

        return x

class FinalPatchExpand_X4(nn.Module):
    def __init__(self, input_resolution, dim, dim_scale=4, norm_layer=nn.LayerNorm):
        super().__init__()
        self.input_resolution = input_resolution
        self.dim = dim
        self.dim_scale = dim_scale
        self.expand = nn.Linear(dim, 16*dim, bias=False)
        self.output_dim = dim 
        self.norm = norm_layer(self.output_dim)

    def forward(self, x):
        """
        x: B, H*W, C
        """
        H, W = self.input_resolution
        x = self.expand(x)
        B, L, C = x.shape
        assert L == H * W, "input feature has wrong size"

        x = x.view(B, H, W, C)
        x = rearrange(x, 'b h w (p1 p2 c)-> b (h p1) (w p2) c', p1=self.dim_scale, p2=self.dim_scale, c=C//(self.dim_scale**2))
        x = x.view(B,-1,self.output_dim)
        x= self.norm(x)

        return x
##############################################################################################################################
#建立新的可变Transformer基础层

#########建立编码层待patch merging layer的下采样的层

class DATB_BasicLayer(nn.Module):

    '''
        Residual DATransformer Block in Encoder

        Args:
            dim (int): Input patch embedding dimension of this block.
            input_resolution(tuple(int)): Input size of this block.
            depths (int): Depth of this Transformer block (The number of transformer layers).
            n_head (int): Number of attention heads.
            mlp_ratio (float, optional): Ratio of mlp hidden dim to embedding dim. Default: 2
            drop (float): Dropout rate. Default: 0
            attn_drop (float): Attention dropout rate. Default: 0
            drop_path (float): Stochastic depth rate. Default: 0.1
            norm_layer (nn.Module): Normalization layer. Default: nn.LayerNorm.
            downsample: Downsampling module. Default: PatchMerging
            use_checkpoint (bool): Whether to use checkpointing to save memory. Default: False
            img_size (int | tuple(int)): Input image size. Default 256
            patch_size (int | tuple(int)): Patch size. Default: 1
            use_pe (bool, optional): Use position encoding. Default: True
            dwc_pe (bool, optional): Use DWC position encoding. Default: False
            no_off (bool, optional): DO NOT use offset (Set True to turn off offset). Default False
            fixed_pe (bool, optional): Use Fix position encoding. Default: False
        '''

    def __init__(self, dim, input_resolution, depth, n_head, n_group,
                 mlp_ratio=2., drop=0., attn_drop=0., drop_path=0.,
                 norm_layer=nn.LayerNorm, downsample=None, use_checkpoint=False,
                 img_size=224, patch_size=7, use_pe=True, dwc_pe=False, no_off=False, fixed_pe=False):
        super(DATB_BasicLayer, self).__init__()
        self.dim = dim
        self.input_resolution = input_resolution
        self.depth = depth
        self.n_group = n_group
        self.use_checkpoint = use_checkpoint


        self.use_pe = use_pe
        self.dwc_pe = dwc_pe
        self.no_off = no_off
        self.fixed_pe = fixed_pe

        # build blocks
        self.blocks =nn.ModuleList([
            DATransformerBlock(dim=dim,
                               input_resolution=input_resolution,
                               n_head=n_head,
                               n_group=n_group,
                               mlp_ratio=mlp_ratio,
                               drop=drop,
                               attn_drop=attn_drop,
                               drop_path=drop_path[i] if isinstance(drop_path, list) else drop_path,
                               norm_layer=norm_layer,
                               use_pe=use_pe,
                               dwc_pe=dwc_pe,
                               no_off=no_off,
                               fixed_pe=fixed_pe
                               )
            for i in range(depth)])
         # patch merging layer
         
        if downsample is not None:
            self.downsample = PatchMerging(input_resolution, dim=dim, norm_layer=norm_layer)
        # else:
        #     self.downsample = None

    def forward(self, x, x_size):
        for blk in self.blocks:
            if self.use_checkpoint:
                x = checkpoint.checkpoint(blk, x)
            else:
                #x = blk(x)
                x, _, = blk(x, x_size)
        if self.downsample is not None:
            x = self.downsample(x)
           
            
        return x

    def extra_repr(self) -> str:
        return f"dim={self.dim}, input_resolution={self.input_resolution}, depth={self.depth}"
######Flops计算存在问题，
    def flops(self):
        flops = 0
        for blk in self.blocks:
            flops += blk.flops()
        if self.downsample is not None:
            flops += self.downsample.flops()
        return flops

#################建造解码过程的DATransformer模块
class RDATB_BasicLayer_up(nn.Module):
    '''
        Residual DATransformer Block in Encoder

        Args:
            dim (int): Input patch embedding dimension of this block.
            input_resolution(tuple(int)): Input size of this block.
            depths (int): Depth of this Transformer block (The number of transformer layers).
            n_head (int): Number of attention heads.
            mlp_ratio (float, optional): Ratio of mlp hidden dim to embedding dim. Default: 2
            drop (float): Dropout rate. Default: 0
            attn_drop (float): Attention dropout rate. Default: 0
            drop_path (float): Stochastic depth rate. Default: 0.1
            norm_layer (nn.Module): Normalization layer. Default: nn.LayerNorm.
            downsample: Downsampling module. Default: PatchMerging
            use_checkpoint (bool): Whether to use checkpointing to save memory. Default: False
            img_size (int | tuple(int)): Input image size. Default 256
            patch_size (int | tuple(int)): Patch size. Default: 1
            use_pe (bool, optional): Use position encoding. Default: True
            dwc_pe (bool, optional): Use DWC position encoding. Default: False
            no_off (bool, optional): DO NOT use offset (Set True to turn off offset). Default False
            fixed_pe (bool, optional): Use Fix position encoding. Default: False
        '''

    def __init__(self, dim, input_resolution, depth, n_head, n_group,
                 mlp_ratio=2., drop=0., attn_drop=0., drop_path=0.,
                 norm_layer=nn.LayerNorm, upsample=None, use_checkpoint=False,
                 img_size=256, patch_size=8, use_pe=True, dwc_pe=False, no_off=False, fixed_pe=False):
        super(RDATB_BasicLayer_up, self).__init__()
        self.dim = dim
        self.input_resolution = input_resolution

        self.use_pe = use_pe
        self.dwc_pe = dwc_pe
        self.no_off = no_off
        self.fixed_pe = fixed_pe
         # build blocks
        self.blocks = nn.ModuleList([
            DATLayer(dim=dim,
                                       input_resolution=input_resolution,
                                       depth=depth,
                                       n_head=n_head,
                                       n_group=n_group,
                                       mlp_ratio=mlp_ratio,
                                       drop=drop,
                                       attn_drop=attn_drop,
                                       drop_path=drop_path,
                                       norm_layer=norm_layer,
                                       downsample=upsample,
                                       use_checkpoint=use_checkpoint,
                                       use_pe=use_pe,
                                       dwc_pe=dwc_pe,
                                       no_off=no_off,
                                       fixed_pe=fixed_pe)
        for i in range(depth)])
        # patch merging layer
        if upsample is not None:
            self.upsample = PatchExpand(input_resolution, dim=dim, dim_scale=2, norm_layer=norm_layer)
        else:
            self.upsample = None
    def forward(self, x):
        for blk in self.blocks:
            if self.use_checkpoint:
                x = checkpoint.checkpoint(blk, x)
            else:
                x = blk(x)
        if self.upsample is not None:
            x = self.upsample(x)
        return x

class BasicLayer(nn.Module):
    """ A basic Swin Transformer layer for one stage.

    Args:
        dim (int): Number of input channels.
        input_resolution (tuple[int]): Input resolution.
        depth (int): Number of blocks.
        num_heads (int): Number of attention heads.
        window_size (int): Local window size.
        mlp_ratio (float): Ratio of mlp hidden dim to embedding dim.
        qkv_bias (bool, optional): If True, add a learnable bias to query, key, value. Default: True
        qk_scale (float | None, optional): Override default qk scale of head_dim ** -0.5 if set.
        drop (float, optional): Dropout rate. Default: 0.0
        attn_drop (float, optional): Attention dropout rate. Default: 0.0
        drop_path (float | tuple[float], optional): Stochastic depth rate. Default: 0.0
        norm_layer (nn.Module, optional): Normalization layer. Default: nn.LayerNorm
        downsample (nn.Module | None, optional): Downsample layer at the end of the layer. Default: None
        use_checkpoint (bool): Whether to use checkpointing to save memory. Default: False.
    """

    def __init__(self, dim, input_resolution, depth, num_heads, window_size,
                 mlp_ratio=4., qkv_bias=True, qk_scale=None, drop=0., attn_drop=0.,
                 drop_path=0., norm_layer=nn.LayerNorm, downsample=None, use_checkpoint=False):

        super().__init__()
        self.dim = dim
        self.input_resolution = input_resolution
        self.depth = depth
        self.use_checkpoint = use_checkpoint

        # build blocks
        self.blocks = nn.ModuleList([
            SwinTransformerBlock(dim=dim, input_resolution=input_resolution,
                                 num_heads=num_heads, window_size=window_size,
                                 shift_size=0 if (i % 2 == 0) else window_size // 2,
                                 mlp_ratio=mlp_ratio,
                                 qkv_bias=qkv_bias, qk_scale=qk_scale,
                                 drop=drop, attn_drop=attn_drop,
                                 drop_path=drop_path[i] if isinstance(drop_path, list) else drop_path,
                                 norm_layer=norm_layer)
            for i in range(depth)])

        # patch merging layer
        if downsample is not None:
            self.downsample = downsample(input_resolution, dim=dim, norm_layer=norm_layer)
        else:
            self.downsample = None

    def forward(self, x):
        for blk in self.blocks:
            if self.use_checkpoint:
                x = checkpoint.checkpoint(blk, x)
            else:
                x = blk(x)
        if self.downsample is not None:
            x = self.downsample(x)
        return x

    def extra_repr(self) -> str:
        return f"dim={self.dim}, input_resolution={self.input_resolution}, depth={self.depth}"

    def flops(self):
        flops = 0
        for blk in self.blocks:
            flops += blk.flops()
        if self.downsample is not None:
            flops += self.downsample.flops()
        return flops

class BasicLayer_up(nn.Module):
    """ A basic Swin Transformer layer for one stage.

    Args:
        dim (int): Number of input channels.
        input_resolution (tuple[int]): Input resolution.
        depth (int): Number of blocks.
        num_heads (int): Number of attention heads.
        window_size (int): Local window size.
        mlp_ratio (float): Ratio of mlp hidden dim to embedding dim.
        qkv_bias (bool, optional): If True, add a learnable bias to query, key, value. Default: True
        qk_scale (float | None, optional): Override default qk scale of head_dim ** -0.5 if set.
        drop (float, optional): Dropout rate. Default: 0.0
        attn_drop (float, optional): Attention dropout rate. Default: 0.0
        drop_path (float | tuple[float], optional): Stochastic depth rate. Default: 0.0
        norm_layer (nn.Module, optional): Normalization layer. Default: nn.LayerNorm
        downsample (nn.Module | None, optional): Downsample layer at the end of the layer. Default: None
        use_checkpoint (bool): Whether to use checkpointing to save memory. Default: False.
    """

    def __init__(self, dim, input_resolution, depth, num_heads, window_size,
                 mlp_ratio=4., qkv_bias=True, qk_scale=None, drop=0., attn_drop=0.,
                 drop_path=0., norm_layer=nn.LayerNorm, upsample=None, use_checkpoint=False):

        super().__init__()
        self.dim = dim
        self.input_resolution = input_resolution
        self.depth = depth
        self.use_checkpoint = use_checkpoint

        # build blocks
        self.blocks = nn.ModuleList([
            SwinTransformerBlock(dim=dim, input_resolution=input_resolution,
                                 num_heads=num_heads, window_size=window_size,
                                 shift_size=0 if (i % 2 == 0) else window_size // 2,
                                 mlp_ratio=mlp_ratio,
                                 qkv_bias=qkv_bias, qk_scale=qk_scale,
                                 drop=drop, attn_drop=attn_drop,
                                 drop_path=drop_path[i] if isinstance(drop_path, list) else drop_path,
                                 norm_layer=norm_layer)
            for i in range(depth)])

        # patch merging layer
        if upsample is not None:
            self.upsample = PatchExpand(input_resolution, dim=dim, dim_scale=2, norm_layer=norm_layer)
        else:
            self.upsample = None

    def forward(self, x):
        for blk in self.blocks:
            if self.use_checkpoint:
                x = checkpoint.checkpoint(blk, x)
            else:
                x = blk(x)
        if self.upsample is not None:
            x = self.upsample(x)
        return x

class PatchEmbed(nn.Module):
    r""" Image to Patch Embedding

    Args:
        img_size (int): Image size.  Default: 224.
        patch_size (int): Patch token size. Default: 4.
        in_chans (int): Number of input image channels. Default: 3.
        embed_dim (int): Number of linear projection output channels. Default: 96.
        norm_layer (nn.Module, optional): Normalization layer. Default: None
    """

    def __init__(self, img_size=224, patch_size=4, in_chans=3, embed_dim=96, norm_layer=None):
        super().__init__()
        img_size = to_2tuple(img_size)
        patch_size = to_2tuple(patch_size)
        patches_resolution = [img_size[0] // patch_size[0], img_size[1] // patch_size[1]]
        self.img_size = img_size
        self.patch_size = patch_size
        self.patches_resolution = patches_resolution
        self.num_patches = patches_resolution[0] * patches_resolution[1]

        self.in_chans = in_chans
        self.embed_dim = embed_dim

        self.proj = nn.Conv2d(in_chans, embed_dim, kernel_size=patch_size, stride=patch_size)
        if norm_layer is not None:
            self.norm = norm_layer(embed_dim)
        else:
            self.norm = None

    def forward(self, x):
        B, C, H, W = x.shape
        # FIXME look at relaxing size constraints
        assert H == self.img_size[0] and W == self.img_size[1], \
            f"Input image size ({H}*{W}) doesn't match model ({self.img_size[0]}*{self.img_size[1]})."
        x = self.proj(x).flatten(2).transpose(1, 2)  # B Ph*Pw C
        if self.norm is not None:
            x = self.norm(x)
        return x

    def flops(self):
        Ho, Wo = self.patches_resolution
        flops = Ho * Wo * self.embed_dim * self.in_chans * (self.patch_size[0] * self.patch_size[1])
        if self.norm is not None:
            flops += Ho * Wo * self.embed_dim
        return flops


class SwinTransformerSys(nn.Module):
    r""" Swin Transformer
        A PyTorch impl of : `Swin Transformer: Hierarchical Vision Transformer using Shifted Windows`  -
          https://arxiv.org/pdf/2103.14030

    Args:
        img_size (int | tuple(int)): Input image size. Default 224
        patch_size (int | tuple(int)): Patch size. Default: 4
        in_chans (int): Number of input image channels. Default: 3
        num_classes (int): Number of classes for classification head. Default: 1000
        embed_dim (int): Patch embedding dimension. Default: 96
        depths (tuple(int)): Depth of each Swin Transformer layer.
        num_heads (tuple(int)): Number of attention heads in different layers.
        window_size (int): Window size. Default: 7
        mlp_ratio (float): Ratio of mlp hidden dim to embedding dim. Default: 4
        qkv_bias (bool): If True, add a learnable bias to query, key, value. Default: True
        qk_scale (float): Override default qk scale of head_dim ** -0.5 if set. Default: None
        drop_rate (float): Dropout rate. Default: 0
        attn_drop_rate (float): Attention dropout rate. Default: 0
        drop_path_rate (float): Stochastic depth rate. Default: 0.1
        norm_layer (nn.Module): Normalization layer. Default: nn.LayerNorm.
        ape (bool): If True, add absolute position embedding to the patch embedding. Default: False
        patch_norm (bool): If True, add normalization after patch embedding. Default: True
        use_checkpoint (bool): Whether to use checkpointing to save memory. Default: False

        n_groups (list): Number of groups in different layers.
        use_pe (bool, optional): Use position encoding. Default: True
        dwc_pe (bool, optional): Use DWC position encoding. Default: False
        no_off (bool, optional): DO NOT use offset (Set True to turn off offset). Default False
        fixed_pe (bool, optional): Use Fix position encoding. Default: False
        img_range: Image range. 1. or 255.
    """

    # def __init__(self, img_size=224, patch_size=4, in_chans=3, num_classes=1000,
    #              embed_dim=96, depths=[2, 2, 2, 2], depths_decoder=[1, 2, 2, 2], num_heads=[3, 6, 12, 24],
    #              window_size=7, mlp_ratio=4., qkv_bias=True, qk_scale=None,
    #              drop_rate=0., attn_drop_rate=0., drop_path_rate=0.1,
    #              norm_layer=nn.LayerNorm, ape=False, patch_norm=True,
    #              use_checkpoint=False, final_upsample="expand_first", **kwargs):
    #     super().__init__()

      #更改的__init__

    def __init__(self, img_size=224, patch_size=4, in_chans=3, num_classes=1000,
                 embed_dim=96, depths=[2, 2, 2, 2], depths_decoder=[1, 2, 2, 2], num_heads=[3, 6, 12, 24],
                 n_groups=[1, 1, 6, 6, -1, -1],types=["0", "0", "1", "0", "s", "s"],
                 window_size=7, mlp_ratio=4., qkv_bias=True, qk_scale=None,
                 drop_rate=0., attn_drop_rate=0., drop_path_rate=0.1,
                 norm_layer=nn.LayerNorm, ape=False, patch_norm=True,
                 use_checkpoint=False,  final_upsample="expand_first",
                 use_pe=True, dwc_pe=False,  no_off=False,  fixed_pe=False,**kwargs):


        super().__init__()
        print("SwinTransformerSys expand initial----depths:{};depths_decoder:{};drop_path_rate:{};num_classes:{}".format(depths,
        depths_decoder,drop_path_rate,num_classes))

        self.num_classes = num_classes
        self.num_layers = len(depths)
        self.embed_dim = embed_dim
        self.ape = ape
        self.patch_norm = patch_norm
        self.num_features = int(embed_dim * 2 ** (self.num_layers - 1))
        self.num_features_up = int(embed_dim * 2)
        self.mlp_ratio = mlp_ratio
        self.final_upsample = final_upsample

        #添加
        self.use_pe=use_pe
        self.dwc_pe=dwc_pe
        self.no_off =no_off
        self.fixed_pe =fixed_pe

        #####
        # split image into non-overlapping patches
        self.patch_embed = PatchEmbed(
            img_size=img_size, patch_size=patch_size, in_chans=in_chans, embed_dim=embed_dim,
            norm_layer=norm_layer if self.patch_norm else None)
        num_patches = self.patch_embed.num_patches
        patches_resolution = self.patch_embed.patches_resolution
        self.patches_resolution = patches_resolution

        # absolute position embedding
        if self.ape:
            self.absolute_pos_embed = nn.Parameter(torch.zeros(1, num_patches, embed_dim))
            trunc_normal_(self.absolute_pos_embed, std=.02)

        self.pos_drop = nn.Dropout(p=drop_rate)

        # stochastic depth
        dpr = [x.item() for x in torch.linspace(0, drop_path_rate, sum(depths))]  # stochastic depth decay rule

        # build encoder and bottleneck layers
        self.layers = nn.ModuleList()
        for i_layer in range(self.num_layers):   #{0，1，2，3}
            # if i_layer == '0':
            #     layer = DATB_BasicLayer(dim=int(embed_dim * 2 ** i_layer),
            #                           input_resolution=(patches_resolution[0] // (2 ** i_layer),
            #                                             patches_resolution[1] // (2 ** i_layer)),
            #                           depth=depths[i_layer],
            #                           n_head=num_heads[i_layer],
            #                           n_group=n_groups[i_layer],
            #                           mlp_ratio=mlp_ratio,
            #                           drop=drop_rate,
            #                           attn_drop=attn_drop_rate,
            #                           drop_path=0.,
            #                           norm_layer=norm_layer,
            #                           downsample=PatchMerging,
            #                           use_checkpoint=use_checkpoint,
            #                           img_size=img_size,
            #                           patch_size=patch_size,
            #                           use_pe=use_pe,
            #                           dwc_pe=dwc_pe,
            #                           no_off=no_off,
            #                           fixed_pe=fixed_pe,
            #                           )
            #     self.layers.append(layer)
            # if i_layer == '1':
            #         layer = DATB_BasicLayer(dim=int(embed_dim * 2 ** i_layer),
            #                               input_resolution=(patches_resolution[0] // (2 ** i_layer),
            #                                                 patches_resolution[1] // (2 ** i_layer)),
            #                               depth=depths[i_layer],
            #                               n_head=num_heads[i_layer],
            #                               n_group=n_groups[i_layer],
            #                               mlp_ratio=mlp_ratio,
            #                               drop=drop_rate,
            #                               attn_drop=attn_drop_rate,
            #                               drop_path=0.,
            #                               norm_layer=norm_layer,
            #                               downsample=PatchMerging,
            #                               use_checkpoint=use_checkpoint,
            #                               img_size=img_size,
            #                               patch_size=patch_size,
            #                               use_pe=use_pe,
            #                               dwc_pe=dwc_pe,
            #                               no_off=no_off,
            #                               fixed_pe=fixed_pe,
            #                               )
            #         self.layers.append(layer)
                
                layer = BasicLayer(dim=int(embed_dim * 2 ** i_layer),
                               input_resolution=(patches_resolution[0] // (2 ** i_layer),
                                                 patches_resolution[1] // (2 ** i_layer)),
                               depth=depths[i_layer],
                               num_heads=num_heads[i_layer],
                               window_size=window_size,
                               mlp_ratio=self.mlp_ratio,
                               qkv_bias=qkv_bias, qk_scale=qk_scale,
                               drop=drop_rate, attn_drop=attn_drop_rate,
                               drop_path=dpr[sum(depths[:i_layer]):sum(depths[:i_layer + 1])],
                               norm_layer=norm_layer,
                               downsample=PatchMerging if (i_layer < self.num_layers - 1) else None,
                               use_checkpoint=use_checkpoint)
                self.layers.append(layer)
            
            
            
     

        
        
        
        # build decoder layers
        self.layers_up = nn.ModuleList()
        self.concat_back_dim = nn.ModuleList()
        for i_layer in range(self.num_layers):
            concat_linear = nn.Linear(2*int(embed_dim*2**(self.num_layers-1-i_layer)),
            int(embed_dim*2**(self.num_layers-1-i_layer))) if i_layer > 0 else nn.Identity()
            if i_layer ==0 :
                layer_up = PatchExpand(input_resolution=(patches_resolution[0] // (2 ** (self.num_layers-1-i_layer)),
                patches_resolution[1] // (2 ** (self.num_layers-1-i_layer))), dim=int(embed_dim * 2 ** (self.num_layers-1-i_layer)), dim_scale=2, norm_layer=norm_layer)
            else:
                layer_up = BasicLayer_up(dim=int(embed_dim * 2 ** (self.num_layers-1-i_layer)),
                                input_resolution=(patches_resolution[0] // (2 ** (self.num_layers-1-i_layer)),
                                                    patches_resolution[1] // (2 ** (self.num_layers-1-i_layer))),
                                depth=depths[(self.num_layers-1-i_layer)],
                                num_heads=num_heads[(self.num_layers-1-i_layer)],
                                window_size=window_size,
                                mlp_ratio=self.mlp_ratio,
                                qkv_bias=qkv_bias, qk_scale=qk_scale,
                                drop=drop_rate, attn_drop=attn_drop_rate,
                                drop_path=dpr[sum(depths[:(self.num_layers-1-i_layer)]):sum(depths[:(self.num_layers-1-i_layer) + 1])],
                                norm_layer=norm_layer,
                                upsample=PatchExpand if (i_layer < self.num_layers - 1) else None,
                                use_checkpoint=use_checkpoint)
            self.layers_up.append(layer_up)
            self.concat_back_dim.append(concat_linear)

        self.norm = norm_layer(self.num_features)
        self.norm_up= norm_layer(self.embed_dim)

        if self.final_upsample == "expand_first":
            print("---final upsample expand_first---")
            self.up = FinalPatchExpand_X4(input_resolution=(img_size//patch_size,img_size//patch_size),dim_scale=4,dim=embed_dim)
            self.output = nn.Conv2d(in_channels=embed_dim,out_channels=self.num_classes,kernel_size=1,bias=False)
            

        self.apply(self._init_weights)

    def _init_weights(self, m):
        if isinstance(m, nn.Linear):
            trunc_normal_(m.weight, std=.02)
            if isinstance(m, nn.Linear) and m.bias is not None:
                nn.init.constant_(m.bias, 0)
        elif isinstance(m, nn.LayerNorm):
            nn.init.constant_(m.bias, 0)
            nn.init.constant_(m.weight, 1.0)

    @torch.jit.ignore
    def no_weight_decay(self):
        return {'absolute_pos_embed'}

    @torch.jit.ignore
    def no_weight_decay_keywords(self):
        return {'relative_position_bias_table'}

    #Encoder and Bottleneck
    def forward_features(self, x):
        ####下面添加一句
        x_size = (x.shape[2], x.shape[3])
        ######

        x = self.patch_embed(x)
        if self.ape:
            x = x + self.absolute_pos_embed
        x = self.pos_drop(x)
        x_downsample = []


       #####改编
        # for idx, layer in enumerate(self.layers):
        #    # assert x.shape[1] == x_size[0] * x_size[1], "Wrong H and W in the encoder!"

        #     output = layer(x, x_size)  ##这行代码调用了某一层(layer)的forward()函数对输入x进行计算，得到输出output。x_size是输入x的尺寸。
        #     if len(output) == 1:
        #         x = output
        #         pos = 0
        #         ref = 0
        #         att = 0
        #     elif len(output) == 3:
        #         (x, pos, ref) = output
        #         att = 0
        #     elif len(output) == 4:
        #         (x, pos, ref, att) = output
        #     else:
        #         raise "WRONG OUTPUT"

        #     x_size = (x_size[0] // 2, x_size[1] // 2)  # Downsampling in Encoder, size=size/2
        #     #if idx < len(self.encoder) - 1:  # exclude the last layer
        #     if idx < len(self.encoder) - 1:  # exclude the last layer

        #        x_downsample.append(x)


######对encoder进行建立下边是原始代码
        for idx, layer in enumerate(self.layers):
           
            #assert x.shape[1] == x_size[0] * x_size[1], "Wrong H and W in the encoder!"  # Check the H and W
            # output=x
            # if len(output) == 1:
            #         x = output
            #         pos = 0
            #         ref = 0
            #         att = 0
            # elif len(output) == 3:
            #         (x, pos, ref) = output
            #         att = 0
            # elif len(output) == 4:
            #         (x, pos, ref, att) = output
            # # else:
            # #         raise "WRONG OUTPUT"
            
            # x_downsample.append(x)
            # x = layer(x, x_size)
            
            
            
              # if idx==0:
              #    # x = self.unemb_conv_fix_chl[idx](torch.cat([x, x_downsample[len(self.decoder) - idx - 1]], dim=-1), x_size)
              #    # x = self.conv_fix_chl[idx](x)
              #    # x = self.emb_conv_fix_chl[idx](x)
              #    x_downsample.append(x)
              #    output = layer(x,x_size)
              #    if len(output) == 1:
              #        x = output
              #        pos = 0
              #        ref = 0
              #        att = 0
              #    elif len(output) == 3:
              #        (x, pos, ref) = output
              #        att = 0
              #    elif len(output) == 4:
              #        (x, pos, ref, att) = output
              #    # else:
                 #     raise "WRONG OUTPUT" 
                 #x_size = (x_size[0] // 2, x_size[1] // 2)
                

              # else:
                x_downsample.append(x)
                x = layer(x)
                
        x = self.norm(x)  # B L C
        return x, x_downsample


    #Dencoder and Skip connection
    def forward_up_features(self, x, x_downsample):
        for inx, layer_up in enumerate(self.layers_up):
            if inx == 0:
                x = layer_up(x)
            else:
                x = torch.cat([x,x_downsample[3-inx]],-1)
                x = self.concat_back_dim[inx](x)
                x = layer_up(x)
##################
        #x_size = (x_size[0] * 2, x_size[1] * 2)
        ################
        x = self.norm_up(x)  # B L C


        return x

    def up_x4(self, x):
        H, W = self.patches_resolution
        B, L, C = x.shape
        assert L == H*W, "input features has wrong size"

        if self.final_upsample=="expand_first":
            x = self.up(x)
            x = x.view(B,4*H,4*W,-1)
            x = x.permute(0,3,1,2) #B,C,H,W
            x = self.output(x)
            
        return x

    def forward(self, x):
        x, x_downsample = self.forward_features(x)##########传出编码
        print('11111111' ,x.shape)
        x = self.forward_up_features(x,x_downsample)######进行解码和跳跃连接
        print('22222222', x.shape)

        x = self.up_x4(x)
        print(x.shape)


        return x

    def flops(self):
        flops = 0
        flops += self.patch_embed.flops()
        for i, layer in enumerate(self.layers):
            flops += layer.flops()
        flops += self.num_features * self.patches_resolution[0] * self.patches_resolution[1] // (2 ** self.num_layers)
        flops += self.num_features * self.num_classes
        return flops
