# Supplementary material for: Enhancing medical image segmentation with a multi-transformer U-Net
Source: PeerJ. 2024 Feb 29;12:e17005. doi: 10.7717/peerj.17005 (PMC10909362; doi:10.7717/peerj.17005)
Supplement: Supplemental Information 1 [file peerj-12-17005-s001.zip › test_log/test_log_/epoch_149.pth.txt]

[08:57:37.305] Namespace(volume_path='./data/Synapse\\test_vol_h5', dataset='Synapse', num_classes=2, list_dir='./lists/lists_Synapse', output_dir='./output', max_iterations=30000, max_epochs=150, batch_size=24, img_size=224, is_savenii=True, test_save_dir='./predictions', deterministic=1, base_lr=0.01, seed=1234, cfg='C:/Users/JWS/Desktop/chengxu/Swin-Unet-main (3)/Swin-Unet-main/configs/swin_tiny_patch4_window7_224_lite.yaml', opts=None, zip=False, cache_mode='part', resume=None, accumulation_steps=None, use_checkpoint=False, amp_opt_level='O1', tag=None, eval=False, throughput=False, Dataset=<class 'datasets.dataset_synapse.Synapse_dataset'>, z_spacing=1, is_pretrain=True)
[08:57:37.306] epoch_149.pth
[08:57:37.307] 6 test iterations per epoch
[08:57:41.199] idx 0 case 0 mean_dice 0.966880 mean_hd95 6.000000
[08:57:41.343] idx 1 case 1 mean_dice 0.972453 mean_hd95 5.830952
[08:57:41.492] idx 2 case 2 mean_dice 0.969896 mean_hd95 7.280110
[08:57:41.646] idx 3 case 3 mean_dice 0.977313 mean_hd95 5.000000
[08:57:41.786] idx 4 case 4 mean_dice 0.969237 mean_hd95 5.000000
[08:57:41.936] idx 5 case 5 mean_dice 0.980590 mean_hd95 4.123106
[08:57:42.128] Mean class 1 mean_dice 0.972728 mean_hd95 5.539028
[08:57:42.129] Testing performance in best val model: mean_dice : 0.972728 mean_hd95 : 5.539028
[08:59:33.055] Namespace(volume_path='./data/Synapse\\test_vol_h5', dataset='Synapse', num_classes=2, list_dir='./lists/lists_Synapse', output_dir='./output', max_iterations=30000, max_epochs=150, batch_size=24, img_size=224, is_savenii=True, test_save_dir='./predictions', deterministic=1, base_lr=0.01, seed=1234, cfg='C:/Users/JWS/Desktop/chengxu/Swin-Unet-main (3)/Swin-Unet-main/configs/swin_tiny_patch4_window7_224_lite.yaml', opts=None, zip=False, cache_mode='part', resume=None, accumulation_steps=None, use_checkpoint=False, amp_opt_level='O1', tag=None, eval=False, throughput=False, Dataset=<class 'datasets.dataset_synapse.Synapse_dataset'>, z_spacing=1, is_pretrain=True)
[08:59:33.056] epoch_149.pth
[08:59:33.057] 6 test iterations per epoch
[08:59:36.923] idx 0 case 0 mean_dice 0.966880 mean_hd95 6.000000
[08:59:37.067] idx 1 case 1 mean_dice 0.972453 mean_hd95 5.830952
[08:59:37.210] idx 2 case 2 mean_dice 0.969896 mean_hd95 7.280110
[08:59:37.354] idx 3 case 3 mean_dice 0.977313 mean_hd95 5.000000
[08:59:37.490] idx 4 case 4 mean_dice 0.969237 mean_hd95 5.000000
[08:59:37.633] idx 5 case 5 mean_dice 0.980590 mean_hd95 4.123106
[08:59:37.807] Mean class 1 mean_dice 0.972728 mean_hd95 5.539028
[08:59:37.808] Testing performance in best val model: mean_dice : 0.972728 mean_hd95 : 5.539028
[09:00:26.834] Namespace(volume_path='./data/Synapse\\test_vol_h5', dataset='Synapse', num_classes=2, list_dir='./lists/lists_Synapse', output_dir='./output', max_iterations=30000, max_epochs=150, batch_size=24, img_size=224, is_savenii=True, test_save_dir='./predictions', deterministic=1, base_lr=0.01, seed=1234, cfg='C:/Users/JWS/Desktop/chengxu/Swin-Unet-main (3)/Swin-Unet-main/configs/swin_tiny_patch4_window7_224_lite.yaml', opts=None, zip=False, cache_mode='part', resume=None, accumulation_steps=None, use_checkpoint=False, amp_opt_level='O1', tag=None, eval=False, throughput=False, Dataset=<class 'datasets.dataset_synapse.Synapse_dataset'>, z_spacing=1, is_pretrain=True)
[09:00:26.835] epoch_99.pth
[09:00:26.836] 6 test iterations per epoch
[09:00:28.777] idx 0 case 0 mean_dice 0.966029 mean_hd95 6.324555
[09:00:28.990] idx 1 case 1 mean_dice 0.972552 mean_hd95 6.000000
[09:00:29.197] idx 2 case 2 mean_dice 0.969312 mean_hd95 7.071068
[09:00:29.405] idx 3 case 3 mean_dice 0.977696 mean_hd95 4.472136
[09:00:29.613] idx 4 case 4 mean_dice 0.968553 mean_hd95 5.099020
[09:00:29.827] idx 5 case 5 mean_dice 0.979816 mean_hd95 4.242641
[09:00:30.014] Mean class 1 mean_dice 0.972326 mean_hd95 5.534903
[09:00:30.015] Testing performance in best val model: mean_dice : 0.972326 mean_hd95 : 5.534903
