# Supplementary material for: Enhancing medical image segmentation with a multi-transformer U-Net
Source: PeerJ. 2024 Feb 29;12:e17005. doi: 10.7717/peerj.17005 (PMC10909362; doi:10.7717/peerj.17005)
Supplement: Supplemental Information 1 [file peerj-12-17005-s001.zip › test_log/test_log_/epoch_19.pth.txt]

[21:50:28.670] Namespace(volume_path='./data/Synapse\\test_vol_h5', dataset='Synapse', num_classes=2, list_dir='./lists/lists_Synapse', output_dir='./output', max_iterations=30000, max_epochs=150, batch_size=24, img_size=224, is_savenii=True, test_save_dir='./predictions', deterministic=1, base_lr=0.01, seed=1234, cfg='C:/Users/JWS/Desktop/chengxu/Swin-Unet-main (3)/Swin-Unet-main/configs/swin_tiny_patch4_window7_224_lite.yaml', opts=None, zip=False, cache_mode='part', resume=None, accumulation_steps=None, use_checkpoint=False, amp_opt_level='O1', tag=None, eval=False, throughput=False, Dataset=<class 'datasets.dataset_synapse.Synapse_dataset'>, z_spacing=1, is_pretrain=True)
[21:50:28.670] epoch_19.pth
[21:50:28.671] 140 test iterations per epoch
[21:50:33.436] idx 0 case 1174 mean_dice 0.842515 mean_hd95 10.266353
[21:50:33.584] idx 1 case 1351 mean_dice 0.838944 mean_hd95 42.324705
[21:50:33.733] idx 2 case 126 mean_dice 0.861242 mean_hd95 8.037355
[21:50:33.877] idx 3 case 567 mean_dice 0.872753 mean_hd95 4.000000
[21:50:34.024] idx 4 case 1212 mean_dice 0.796590 mean_hd95 25.522584
[21:50:34.170] idx 5 case 349 mean_dice 0.690799 mean_hd95 16.136907
[21:50:34.350] idx 6 case 1704 mean_dice 0.697608 mean_hd95 14.764823
[21:50:34.523] idx 7 case 539 mean_dice 0.860934 mean_hd95 5.385165
[21:50:34.691] idx 8 case 229 mean_dice 0.830548 mean_hd95 53.160135
[21:50:34.865] idx 9 case 233 mean_dice 0.828849 mean_hd95 5.385165
[21:50:35.044] idx 10 case 1512 mean_dice 0.916752 mean_hd95 6.000000
[21:50:35.214] idx 11 case 1109 mean_dice 0.846348 mean_hd95 20.891118
[21:50:35.386] idx 12 case 1172 mean_dice 0.861633 mean_hd95 5.881666
[21:50:35.558] idx 13 case 1048 mean_dice 0.873720 mean_hd95 7.189992
[21:50:35.739] idx 14 case 1780 mean_dice 0.757025 mean_hd95 7.000000
[21:50:35.913] idx 15 case 1910 mean_dice 0.827901 mean_hd95 46.943525
[21:50:36.110] idx 16 case 24 mean_dice 0.835750 mean_hd95 42.949388
[21:50:36.285] idx 17 case 1508 mean_dice 0.932349 mean_hd95 6.883282
[21:50:36.474] idx 18 case 1930 mean_dice 0.945938 mean_hd95 5.991548
[21:50:36.651] idx 19 case 1060 mean_dice 0.883117 mean_hd95 4.092329
[21:50:36.823] idx 20 case 1316 mean_dice 0.839573 mean_hd95 6.509902
[21:50:37.000] idx 21 case 1155 mean_dice 0.824715 mean_hd95 7.810250
[21:50:37.182] idx 22 case 1950 mean_dice 0.771098 mean_hd95 13.000000
[21:50:37.360] idx 23 case 1037 mean_dice 0.844967 mean_hd95 6.000000
[21:50:37.542] idx 24 case 136 mean_dice 0.866444 mean_hd95 14.000000
[21:50:37.722] idx 25 case 2403 mean_dice 0.780346 mean_hd95 10.908327
[21:50:37.969] idx 26 case 1729 mean_dice 0.788853 mean_hd95 14.764823
[21:50:38.140] idx 27 case 1553 mean_dice 0.843732 mean_hd95 10.770330
[21:50:38.316] idx 28 case 511 mean_dice 0.811945 mean_hd95 6.859074
[21:50:38.496] idx 29 case 1124 mean_dice 0.837344 mean_hd95 8.000000
[21:50:38.673] idx 30 case 1464 mean_dice 0.695005 mean_hd95 216.349810
[21:50:38.851] idx 31 case 1153 mean_dice 0.786201 mean_hd95 91.242454
[21:50:39.036] idx 32 case 402 mean_dice 0.702185 mean_hd95 19.221078
[21:50:39.212] idx 33 case 278 mean_dice 0.730737 mean_hd95 13.645117
[21:50:39.384] idx 34 case 1988 mean_dice 0.402715 mean_hd95 25.014994
[21:50:39.562] idx 35 case 4 mean_dice 0.730705 mean_hd95 19.000000
[21:50:39.744] idx 36 case 625 mean_dice 0.908533 mean_hd95 7.615773
[21:50:39.922] idx 37 case 1378 mean_dice 0.878166 mean_hd95 5.385165
[21:50:40.104] idx 38 case 1036 mean_dice 0.825276 mean_hd95 9.000000
[21:50:40.286] idx 39 case 1131 mean_dice 0.835155 mean_hd95 8.485281
[21:50:40.471] idx 40 case 466 mean_dice 0.678023 mean_hd95 26.102723
[21:50:40.656] idx 41 case 1509 mean_dice 0.902203 mean_hd95 7.280110
[21:50:40.836] idx 42 case 188 mean_dice 0.796749 mean_hd95 17.960990
[21:50:41.022] idx 43 case 1927 mean_dice 0.898825 mean_hd95 32.756679
[21:50:41.206] idx 44 case 1726 mean_dice 0.687183 mean_hd95 60.110275
[21:50:41.386] idx 45 case 1368 mean_dice 0.902329 mean_hd95 5.385165
[21:50:41.567] idx 46 case 172 mean_dice 0.864340 mean_hd95 9.000000
[21:50:41.830] idx 47 case 48 mean_dice 0.822775 mean_hd95 23.021729
[21:50:42.004] idx 48 case 127 mean_dice 0.855899 mean_hd95 8.000000
[21:50:42.192] idx 49 case 1864 mean_dice 0.802452 mean_hd95 10.049876
[21:50:42.370] idx 50 case 664 mean_dice 0.785795 mean_hd95 11.343244
[21:50:42.547] idx 51 case 1376 mean_dice 0.897945 mean_hd95 4.000000
[21:50:42.725] idx 52 case 361 mean_dice 0.723806 mean_hd95 58.972748
[21:50:42.899] idx 53 case 1488 mean_dice 0.924734 mean_hd95 4.472136
[21:50:43.084] idx 54 case 1415 mean_dice 0.741375 mean_hd95 10.039608
[21:50:43.260] idx 55 case 1367 mean_dice 0.914588 mean_hd95 5.974643
[21:50:43.447] idx 56 case 1606 mean_dice 0.848529 mean_hd95 6.324555
[21:50:43.629] idx 57 case 1897 mean_dice 0.658385 mean_hd95 156.581590
[21:50:43.808] idx 58 case 540 mean_dice 0.814066 mean_hd95 98.856410
[21:50:43.984] idx 59 case 461 mean_dice 0.840526 mean_hd95 5.385165
[21:50:44.174] idx 60 case 436 mean_dice 0.640000 mean_hd95 2.541641
[21:50:44.353] idx 61 case 1513 mean_dice 0.929248 mean_hd95 5.099020
[21:50:44.530] idx 62 case 257 mean_dice 0.854592 mean_hd95 4.472136
[21:50:44.711] idx 63 case 243 mean_dice 0.697981 mean_hd95 8.485281
[21:50:44.890] idx 64 case 1110 mean_dice 0.869458 mean_hd95 3.162278
[21:50:45.075] idx 65 case 87 mean_dice 0.752999 mean_hd95 27.513633
[21:50:45.260] idx 66 case 1047 mean_dice 0.859543 mean_hd95 5.862742
[21:50:45.446] idx 67 case 942 mean_dice 0.891899 mean_hd95 6.000000
[21:50:45.624] idx 68 case 198 mean_dice 0.848523 mean_hd95 6.000000
[21:50:45.805] idx 69 case 1507 mean_dice 0.943240 mean_hd95 4.000000
[21:50:45.982] idx 70 case 1063 mean_dice 0.846718 mean_hd95 8.744138
[21:50:46.247] idx 71 case 622 mean_dice 0.889330 mean_hd95 8.602325
[21:50:46.426] idx 72 case 1689 mean_dice 0.742691 mean_hd95 34.935649
[21:50:46.599] idx 73 case 1497 mean_dice 0.931741 mean_hd95 5.000000
[21:50:46.782] idx 74 case 1 mean_dice 0.866288 mean_hd95 20.248457
[21:50:46.961] idx 75 case 1379 mean_dice 0.891722 mean_hd95 4.242641
[21:50:47.156] idx 76 case 1499 mean_dice 0.935204 mean_hd95 5.000000
[21:50:47.342] idx 77 case 1931 mean_dice 0.947652 mean_hd95 37.795393
[21:50:47.527] idx 78 case 3 mean_dice 0.766827 mean_hd95 21.705478
[21:50:47.718] idx 79 case 72 mean_dice 0.776678 mean_hd95 74.672619
[21:50:47.898] idx 80 case 1122 mean_dice 0.776437 mean_hd95 20.330864
[21:50:48.150] idx 81 case 5 mean_dice 0.729897 mean_hd95 10.000000
[21:50:48.335] idx 82 case 624 mean_dice 0.902388 mean_hd95 6.328484
[21:50:48.512] idx 83 case 1509 mean_dice 0.902203 mean_hd95 7.280110
[21:50:48.691] idx 84 case 7 mean_dice 0.713690 mean_hd95 13.038405
[21:50:48.867] idx 85 case 1124 mean_dice 0.837344 mean_hd95 8.000000
[21:50:49.044] idx 86 case 8 mean_dice 0.899598 mean_hd95 52.610814
[21:50:49.219] idx 87 case 9 mean_dice 0.693130 mean_hd95 183.022813
[21:50:49.397] idx 88 case 1472 mean_dice 0.905263 mean_hd95 5.000000
[21:50:49.574] idx 89 case 999 mean_dice 0.867694 mean_hd95 32.202484
[21:50:49.760] idx 90 case 1607 mean_dice 0.878014 mean_hd95 5.385165
[21:50:49.934] idx 91 case 1683 mean_dice 0.851939 mean_hd95 89.573991
[21:50:50.108] idx 92 case 1628 mean_dice 0.771207 mean_hd95 10.723400
[21:50:50.285] idx 93 case 1414 mean_dice 0.705882 mean_hd95 11.704700
[21:50:50.468] idx 94 case 1038 mean_dice 0.846273 mean_hd95 6.403124
[21:50:50.643] idx 95 case 1207 mean_dice 0.811384 mean_hd95 103.114741
[21:50:50.829] idx 96 case 238 mean_dice 0.788201 mean_hd95 187.850336
[21:50:51.012] idx 97 case 1346 mean_dice 0.818182 mean_hd95 10.198039
[21:50:51.195] idx 98 case 1118 mean_dice 0.703713 mean_hd95 48.400394
[21:50:51.387] idx 99 case 1707 mean_dice 0.624286 mean_hd95 29.369794
[21:50:51.572] idx 100 case 283 mean_dice 0.869875 mean_hd95 5.385165
[21:50:51.761] idx 101 case 129 mean_dice 0.782674 mean_hd95 11.045361
[21:50:51.957] idx 102 case 107 mean_dice 0.856308 mean_hd95 15.546697
[21:50:52.191] idx 103 case 92 mean_dice 0.766247 mean_hd95 94.805902
[21:50:52.380] idx 104 case 287 mean_dice 0.855280 mean_hd95 7.211103
[21:50:52.560] idx 105 case 1326 mean_dice 0.851152 mean_hd95 6.000000
[21:50:52.754] idx 106 case 996 mean_dice 0.801840 mean_hd95 29.555447
[21:50:52.936] idx 107 case 1866 mean_dice 0.830260 mean_hd95 7.810250
[21:50:53.115] idx 108 case 536 mean_dice 0.779759 mean_hd95 117.000427
[21:50:53.292] idx 109 case 1456 mean_dice 0.883407 mean_hd95 142.989822
[21:50:53.469] idx 110 case 555 mean_dice 0.797737 mean_hd95 5.000000
[21:50:53.650] idx 111 case 1855 mean_dice 0.836046 mean_hd95 25.238789
[21:50:53.831] idx 112 case 1473 mean_dice 0.905238 mean_hd95 5.385165
[21:50:54.018] idx 113 case 1081 mean_dice 0.770558 mean_hd95 23.176875
[21:50:54.200] idx 114 case 179 mean_dice 0.807815 mean_hd95 12.557593
[21:50:54.388] idx 115 case 1429 mean_dice 0.832887 mean_hd95 6.082763
[21:50:54.567] idx 116 case 966 mean_dice 0.670222 mean_hd95 69.988090
[21:50:54.754] idx 117 case 1879 mean_dice 0.857686 mean_hd95 39.560081
[21:50:54.956] idx 118 case 39 mean_dice 0.754810 mean_hd95 21.000000
[21:50:55.230] idx 119 case 1818 mean_dice 0.824976 mean_hd95 16.616205
[21:50:55.412] idx 120 case 1583 mean_dice 0.828116 mean_hd95 5.370858
[21:50:55.597] idx 121 case 1134 mean_dice 0.859830 mean_hd95 11.266652
[21:50:55.802] idx 122 case 1387 mean_dice 0.409816 mean_hd95 48.170121
[21:50:55.986] idx 123 case 1385 mean_dice 0.749908 mean_hd95 9.466872
[21:50:56.170] idx 124 case 210 mean_dice 0.883730 mean_hd95 9.570749
[21:50:56.371] idx 125 case 224 mean_dice 0.885099 mean_hd95 4.472136
[21:50:56.569] idx 126 case 1547 mean_dice 0.911947 mean_hd95 5.000000
[21:50:56.767] idx 127 case 1076 mean_dice 0.833460 mean_hd95 7.000000
[21:50:56.955] idx 128 case 517 mean_dice 0.692308 mean_hd95 160.252344
[21:50:57.161] idx 129 case 550 mean_dice 0.803381 mean_hd95 155.371487
[21:50:57.361] idx 130 case 1705 mean_dice 0.831183 mean_hd95 94.207170
[21:50:57.587] idx 131 case 777 mean_dice 0.839072 mean_hd95 6.000000
[21:50:57.867] idx 132 case 1023 mean_dice 0.904964 mean_hd95 6.731406
[21:50:58.109] idx 133 case 1251 mean_dice 0.719227 mean_hd95 179.592564
[21:50:58.321] idx 134 case 71 mean_dice 0.771737 mean_hd95 17.005877
[21:50:58.517] idx 135 case 1026 mean_dice 0.785095 mean_hd95 7.071068
[21:50:58.732] idx 136 case 1150 mean_dice 0.829892 mean_hd95 10.295630
[21:50:58.916] idx 137 case 1487 mean_dice 0.916403 mean_hd95 5.000000
[21:50:59.103] idx 138 case 491 mean_dice 0.833967 mean_hd95 7.071068
[21:50:59.281] idx 139 case 1537 mean_dice 0.931472 mean_hd95 4.000000
[21:50:59.499] Mean class 1 mean_dice 0.816643 mean_hd95 28.310706
[21:50:59.499] Testing performance in best val model: mean_dice : 0.816643 mean_hd95 : 28.310706
[20:31:45.478] Namespace(volume_path='./data/Synapse\\test_vol_h5', dataset='Synapse', num_classes=2, list_dir='./lists/lists_Synapse', output_dir='./output', max_iterations=30000, max_epochs=150, batch_size=24, img_size=224, is_savenii=True, test_save_dir='./predictions', deterministic=1, base_lr=0.01, seed=1234, cfg='C:/Users/JWS/Desktop/chengxu/Swin-Unet-main (3)/Swin-Unet-main/configs/swin_tiny_patch4_window7_224_lite.yaml', opts=None, zip=False, cache_mode='part', resume=None, accumulation_steps=None, use_checkpoint=False, amp_opt_level='O1', tag=None, eval=False, throughput=False, Dataset=<class 'datasets.dataset_synapse.Synapse_dataset'>, z_spacing=1, is_pretrain=True)
[20:31:45.478] epoch_19.pth
[20:31:45.480] 140 test iterations per epoch
[20:31:55.082] idx 0 case 1174 mean_dice 0.842515 mean_hd95 10.266353
[20:31:55.346] idx 1 case 1351 mean_dice 0.838944 mean_hd95 42.324705
[20:31:55.543] idx 2 case 126 mean_dice 0.861242 mean_hd95 8.037355
[20:31:55.732] idx 3 case 567 mean_dice 0.872753 mean_hd95 4.000000
[20:31:55.913] idx 4 case 1212 mean_dice 0.796590 mean_hd95 25.522584
[20:31:56.099] idx 5 case 349 mean_dice 0.690799 mean_hd95 16.136907
[20:31:56.291] idx 6 case 1704 mean_dice 0.697608 mean_hd95 14.764823
[20:31:56.476] idx 7 case 539 mean_dice 0.860934 mean_hd95 5.385165
[20:31:56.667] idx 8 case 229 mean_dice 0.830548 mean_hd95 53.160135
[20:31:56.854] idx 9 case 233 mean_dice 0.828849 mean_hd95 5.385165
[20:31:57.037] idx 10 case 1512 mean_dice 0.916752 mean_hd95 6.000000
[20:31:57.221] idx 11 case 1109 mean_dice 0.846348 mean_hd95 20.891118
[20:31:57.414] idx 12 case 1172 mean_dice 0.861633 mean_hd95 5.881666
[20:31:57.623] idx 13 case 1048 mean_dice 0.873720 mean_hd95 7.189992
[20:31:57.810] idx 14 case 1780 mean_dice 0.757025 mean_hd95 7.000000
[20:31:57.998] idx 15 case 1910 mean_dice 0.827901 mean_hd95 46.943525
[20:31:58.195] idx 16 case 24 mean_dice 0.835750 mean_hd95 42.949388
[20:31:58.384] idx 17 case 1508 mean_dice 0.932349 mean_hd95 6.883282
[20:31:58.574] idx 18 case 1930 mean_dice 0.945938 mean_hd95 5.991548
[20:31:58.768] idx 19 case 1060 mean_dice 0.883117 mean_hd95 4.092329
[20:31:58.966] idx 20 case 1316 mean_dice 0.839573 mean_hd95 6.509902
[20:31:59.163] idx 21 case 1155 mean_dice 0.824715 mean_hd95 7.810250
[20:31:59.512] idx 22 case 1950 mean_dice 0.771098 mean_hd95 13.000000
[20:31:59.673] idx 23 case 1037 mean_dice 0.844967 mean_hd95 6.000000
[20:31:59.826] idx 24 case 136 mean_dice 0.866444 mean_hd95 14.000000
[20:31:59.976] idx 25 case 2403 mean_dice 0.780346 mean_hd95 10.908327
[20:32:00.141] idx 26 case 1729 mean_dice 0.788853 mean_hd95 14.764823
[20:32:00.291] idx 27 case 1553 mean_dice 0.843732 mean_hd95 10.770330
[20:32:00.438] idx 28 case 511 mean_dice 0.811945 mean_hd95 6.859074
[20:32:00.590] idx 29 case 1124 mean_dice 0.837344 mean_hd95 8.000000
[20:32:00.743] idx 30 case 1464 mean_dice 0.695005 mean_hd95 216.349810
[20:32:00.891] idx 31 case 1153 mean_dice 0.786201 mean_hd95 91.242454
[20:32:01.040] idx 32 case 402 mean_dice 0.702185 mean_hd95 19.221078
[20:32:01.192] idx 33 case 278 mean_dice 0.730737 mean_hd95 13.645117
[20:32:01.346] idx 34 case 1988 mean_dice 0.402715 mean_hd95 25.014994
[20:32:01.505] idx 35 case 4 mean_dice 0.730705 mean_hd95 19.000000
[20:32:01.665] idx 36 case 625 mean_dice 0.908533 mean_hd95 7.615773
[20:32:01.822] idx 37 case 1378 mean_dice 0.878166 mean_hd95 5.385165
[20:32:01.979] idx 38 case 1036 mean_dice 0.825276 mean_hd95 9.000000
[20:32:02.159] idx 39 case 1131 mean_dice 0.835155 mean_hd95 8.485281
[20:32:02.351] idx 40 case 466 mean_dice 0.678023 mean_hd95 26.102723
[20:32:02.546] idx 41 case 1509 mean_dice 0.902203 mean_hd95 7.280110
[20:32:02.735] idx 42 case 188 mean_dice 0.796749 mean_hd95 17.960990
[20:32:02.926] idx 43 case 1927 mean_dice 0.898825 mean_hd95 32.756679
[20:32:03.115] idx 44 case 1726 mean_dice 0.687183 mean_hd95 60.110275
[20:32:03.303] idx 45 case 1368 mean_dice 0.902329 mean_hd95 5.385165
[20:32:03.487] idx 46 case 172 mean_dice 0.864340 mean_hd95 9.000000
[20:32:03.688] idx 47 case 48 mean_dice 0.822775 mean_hd95 23.021729
[20:32:03.871] idx 48 case 127 mean_dice 0.855899 mean_hd95 8.000000
[20:32:04.059] idx 49 case 1864 mean_dice 0.802452 mean_hd95 10.049876
[20:32:04.252] idx 50 case 664 mean_dice 0.785795 mean_hd95 11.343244
[20:32:04.438] idx 51 case 1376 mean_dice 0.897945 mean_hd95 4.000000
[20:32:04.629] idx 52 case 361 mean_dice 0.723806 mean_hd95 58.972748
[20:32:04.824] idx 53 case 1488 mean_dice 0.924734 mean_hd95 4.472136
[20:32:05.039] idx 54 case 1415 mean_dice 0.741375 mean_hd95 10.039608
[20:32:05.228] idx 55 case 1367 mean_dice 0.914588 mean_hd95 5.974643
[20:32:05.430] idx 56 case 1606 mean_dice 0.848529 mean_hd95 6.324555
[20:32:05.619] idx 57 case 1897 mean_dice 0.658385 mean_hd95 156.581590
[20:32:05.878] idx 58 case 540 mean_dice 0.814066 mean_hd95 98.856410
[20:32:06.076] idx 59 case 461 mean_dice 0.840526 mean_hd95 5.385165
[20:32:06.264] idx 60 case 436 mean_dice 0.640000 mean_hd95 2.541641
[20:32:06.476] idx 61 case 1513 mean_dice 0.929248 mean_hd95 5.099020
[20:32:06.663] idx 62 case 257 mean_dice 0.854592 mean_hd95 4.472136
[20:32:06.867] idx 63 case 243 mean_dice 0.697981 mean_hd95 8.485281
[20:32:07.057] idx 64 case 1110 mean_dice 0.869458 mean_hd95 3.162278
[20:32:07.273] idx 65 case 87 mean_dice 0.752999 mean_hd95 27.513633
[20:32:07.476] idx 66 case 1047 mean_dice 0.859543 mean_hd95 5.862742
[20:32:07.663] idx 67 case 942 mean_dice 0.891899 mean_hd95 6.000000
[20:32:07.870] idx 68 case 198 mean_dice 0.848523 mean_hd95 6.000000
[20:32:08.067] idx 69 case 1507 mean_dice 0.943240 mean_hd95 4.000000
[20:32:08.335] idx 70 case 1063 mean_dice 0.846718 mean_hd95 8.744138
[20:32:08.523] idx 71 case 622 mean_dice 0.889330 mean_hd95 8.602325
[20:32:08.710] idx 72 case 1689 mean_dice 0.742691 mean_hd95 34.935649
[20:32:08.900] idx 73 case 1497 mean_dice 0.931741 mean_hd95 5.000000
[20:32:09.094] idx 74 case 1 mean_dice 0.866288 mean_hd95 20.248457
[20:32:09.275] idx 75 case 1379 mean_dice 0.891722 mean_hd95 4.242641
[20:32:09.466] idx 76 case 1499 mean_dice 0.935204 mean_hd95 5.000000
[20:32:09.655] idx 77 case 1931 mean_dice 0.947652 mean_hd95 37.795393
[20:32:09.844] idx 78 case 3 mean_dice 0.766827 mean_hd95 21.705478
[20:32:10.039] idx 79 case 72 mean_dice 0.776678 mean_hd95 74.672619
[20:32:10.232] idx 80 case 1122 mean_dice 0.776437 mean_hd95 20.330864
[20:32:10.428] idx 81 case 5 mean_dice 0.729897 mean_hd95 10.000000
[20:32:10.631] idx 82 case 624 mean_dice 0.902388 mean_hd95 6.328484
[20:32:10.810] idx 83 case 1509 mean_dice 0.902203 mean_hd95 7.280110
[20:32:11.001] idx 84 case 7 mean_dice 0.713690 mean_hd95 13.038405
[20:32:11.187] idx 85 case 1124 mean_dice 0.837344 mean_hd95 8.000000
[20:32:11.385] idx 86 case 8 mean_dice 0.899598 mean_hd95 52.610814
[20:32:11.582] idx 87 case 9 mean_dice 0.693130 mean_hd95 183.022813
[20:32:11.790] idx 88 case 1472 mean_dice 0.905263 mean_hd95 5.000000
[20:32:11.983] idx 89 case 999 mean_dice 0.867694 mean_hd95 32.202484
[20:32:12.186] idx 90 case 1607 mean_dice 0.878014 mean_hd95 5.385165
[20:32:12.386] idx 91 case 1683 mean_dice 0.851939 mean_hd95 89.573991
[20:32:12.602] idx 92 case 1628 mean_dice 0.771207 mean_hd95 10.723400
[20:32:12.800] idx 93 case 1414 mean_dice 0.705882 mean_hd95 11.704700
[20:32:13.005] idx 94 case 1038 mean_dice 0.846273 mean_hd95 6.403124
[20:32:13.203] idx 95 case 1207 mean_dice 0.811384 mean_hd95 103.114741
[20:32:13.405] idx 96 case 238 mean_dice 0.788201 mean_hd95 187.850336
[20:32:13.607] idx 97 case 1346 mean_dice 0.818182 mean_hd95 10.198039
[20:32:13.801] idx 98 case 1118 mean_dice 0.703713 mean_hd95 48.400394
[20:32:13.990] idx 99 case 1707 mean_dice 0.624286 mean_hd95 29.369794
[20:32:14.211] idx 100 case 283 mean_dice 0.869875 mean_hd95 5.385165
[20:32:14.420] idx 101 case 129 mean_dice 0.782674 mean_hd95 11.045361
[20:32:14.661] idx 102 case 107 mean_dice 0.856308 mean_hd95 15.546697
[20:32:14.869] idx 103 case 92 mean_dice 0.766247 mean_hd95 94.805902
[20:32:15.072] idx 104 case 287 mean_dice 0.855280 mean_hd95 7.211103
[20:32:15.272] idx 105 case 1326 mean_dice 0.851152 mean_hd95 6.000000
[20:32:15.499] idx 106 case 996 mean_dice 0.801840 mean_hd95 29.555447
[20:32:15.754] idx 107 case 1866 mean_dice 0.830260 mean_hd95 7.810250
[20:32:15.915] idx 108 case 536 mean_dice 0.779759 mean_hd95 117.000427
[20:32:16.075] idx 109 case 1456 mean_dice 0.883407 mean_hd95 142.989822
[20:32:16.228] idx 110 case 555 mean_dice 0.797737 mean_hd95 5.000000
[20:32:16.389] idx 111 case 1855 mean_dice 0.836046 mean_hd95 25.238789
[20:32:16.553] idx 112 case 1473 mean_dice 0.905238 mean_hd95 5.385165
[20:32:16.707] idx 113 case 1081 mean_dice 0.770558 mean_hd95 23.176875
[20:32:16.882] idx 114 case 179 mean_dice 0.807815 mean_hd95 12.557593
[20:32:17.063] idx 115 case 1429 mean_dice 0.832887 mean_hd95 6.082763
[20:32:17.247] idx 116 case 966 mean_dice 0.670222 mean_hd95 69.988090
[20:32:17.418] idx 117 case 1879 mean_dice 0.857686 mean_hd95 39.560081
[20:32:17.608] idx 118 case 39 mean_dice 0.754810 mean_hd95 21.000000
[20:32:17.870] idx 119 case 1818 mean_dice 0.824976 mean_hd95 16.616205
[20:32:18.070] idx 120 case 1583 mean_dice 0.828116 mean_hd95 5.370858
[20:32:18.267] idx 121 case 1134 mean_dice 0.859830 mean_hd95 11.266652
[20:32:18.448] idx 122 case 1387 mean_dice 0.409816 mean_hd95 48.170121
[20:32:18.632] idx 123 case 1385 mean_dice 0.749908 mean_hd95 9.466872
[20:32:18.813] idx 124 case 210 mean_dice 0.883730 mean_hd95 9.570749
[20:32:19.007] idx 125 case 224 mean_dice 0.885099 mean_hd95 4.472136
[20:32:19.213] idx 126 case 1547 mean_dice 0.911947 mean_hd95 5.000000
[20:32:19.405] idx 127 case 1076 mean_dice 0.833460 mean_hd95 7.000000
[20:32:19.597] idx 128 case 517 mean_dice 0.692308 mean_hd95 160.252344
[20:32:19.792] idx 129 case 550 mean_dice 0.803381 mean_hd95 155.371487
[20:32:19.976] idx 130 case 1705 mean_dice 0.831183 mean_hd95 94.207170
[20:32:20.160] idx 131 case 777 mean_dice 0.839072 mean_hd95 6.000000
[20:32:20.355] idx 132 case 1023 mean_dice 0.904964 mean_hd95 6.731406
[20:32:20.562] idx 133 case 1251 mean_dice 0.719227 mean_hd95 179.592564
[20:32:20.782] idx 134 case 71 mean_dice 0.771737 mean_hd95 17.005877
[20:32:21.015] idx 135 case 1026 mean_dice 0.785095 mean_hd95 7.071068
[20:32:21.238] idx 136 case 1150 mean_dice 0.829892 mean_hd95 10.295630
[20:32:21.470] idx 137 case 1487 mean_dice 0.916403 mean_hd95 5.000000
[20:32:21.691] idx 138 case 491 mean_dice 0.833967 mean_hd95 7.071068
[20:32:21.896] idx 139 case 1537 mean_dice 0.931472 mean_hd95 4.000000
[20:32:22.201] Mean class 1 mean_dice 0.816643 mean_hd95 28.310706
[20:32:22.201] Testing performance in best val model: mean_dice : 0.816643 mean_hd95 : 28.310706
