# Supplementary material for: Enhancing medical image segmentation with a multi-transformer U-Net
Source: PeerJ. 2024 Feb 29;12:e17005. doi: 10.7717/peerj.17005 (PMC10909362; doi:10.7717/peerj.17005)
Supplement: Supplemental Information 1 [file peerj-12-17005-s001.zip › test_log/test_log_/epoch_29.pth.txt]

[18:56:02.006] Namespace(volume_path='./data/Synapse\\test_vol_h5', dataset='Synapse', num_classes=2, list_dir='./lists/lists_Synapse', output_dir='./output', max_iterations=30000, max_epochs=150, batch_size=24, img_size=224, is_savenii=True, test_save_dir='./predictions', deterministic=1, base_lr=0.01, seed=1234, cfg='C:/Users/JWS/Desktop/chengxu/Swin-Unet-main (3)/Swin-Unet-main/configs/swin_tiny_patch4_window7_224_lite.yaml', opts=None, zip=False, cache_mode='part', resume=None, accumulation_steps=None, use_checkpoint=False, amp_opt_level='O1', tag=None, eval=False, throughput=False, Dataset=<class 'datasets.dataset_synapse.Synapse_dataset'>, z_spacing=1, is_pretrain=True)
[18:56:02.006] epoch_29.pth
[18:56:02.007] 140 test iterations per epoch
[18:56:06.526] idx 0 case 1174 mean_dice 0.849068 mean_hd95 6.708204
[18:56:06.672] idx 1 case 1351 mean_dice 0.814800 mean_hd95 162.471524
[18:56:06.821] idx 2 case 126 mean_dice 0.853917 mean_hd95 9.000000
[18:56:06.961] idx 3 case 567 mean_dice 0.884397 mean_hd95 4.123106
[18:56:07.104] idx 4 case 1212 mean_dice 0.753472 mean_hd95 184.042522
[18:56:07.248] idx 5 case 349 mean_dice 0.742150 mean_hd95 13.416408
[18:56:07.392] idx 6 case 1704 mean_dice 0.731140 mean_hd95 25.314911
[18:56:07.562] idx 7 case 539 mean_dice 0.916627 mean_hd95 3.605551
[18:56:07.737] idx 8 case 229 mean_dice 0.845170 mean_hd95 46.180769
[18:56:07.909] idx 9 case 233 mean_dice 0.831065 mean_hd95 6.000000
[18:56:08.085] idx 10 case 1512 mean_dice 0.927681 mean_hd95 6.000000
[18:56:08.255] idx 11 case 1109 mean_dice 0.890039 mean_hd95 2.828427
[18:56:08.429] idx 12 case 1172 mean_dice 0.865122 mean_hd95 5.726493
[18:56:08.601] idx 13 case 1048 mean_dice 0.879015 mean_hd95 5.000000
[18:56:08.777] idx 14 case 1780 mean_dice 0.768511 mean_hd95 8.488217
[18:56:08.960] idx 15 case 1910 mean_dice 0.810653 mean_hd95 42.681497
[18:56:09.141] idx 16 case 24 mean_dice 0.849795 mean_hd95 44.096482
[18:56:09.316] idx 17 case 1508 mean_dice 0.932657 mean_hd95 8.000000
[18:56:09.504] idx 18 case 1930 mean_dice 0.949381 mean_hd95 163.952686
[18:56:09.691] idx 19 case 1060 mean_dice 0.881659 mean_hd95 5.656854
[18:56:09.879] idx 20 case 1316 mean_dice 0.841763 mean_hd95 7.313676
[18:56:10.062] idx 21 case 1155 mean_dice 0.834684 mean_hd95 8.485281
[18:56:10.249] idx 22 case 1950 mean_dice 0.805026 mean_hd95 12.000000
[18:56:10.434] idx 23 case 1037 mean_dice 0.867078 mean_hd95 5.830952
[18:56:10.615] idx 24 case 136 mean_dice 0.864096 mean_hd95 15.100000
[18:56:10.796] idx 25 case 2403 mean_dice 0.771756 mean_hd95 10.000000
[18:56:11.030] idx 26 case 1729 mean_dice 0.766891 mean_hd95 19.235384
[18:56:11.206] idx 27 case 1553 mean_dice 0.838460 mean_hd95 11.000000
[18:56:11.384] idx 28 case 511 mean_dice 0.804487 mean_hd95 10.130047
[18:56:11.562] idx 29 case 1124 mean_dice 0.836919 mean_hd95 8.000000
[18:56:11.738] idx 30 case 1464 mean_dice 0.771133 mean_hd95 9.000000
[18:56:11.918] idx 31 case 1153 mean_dice 0.784365 mean_hd95 12.529964
[18:56:12.095] idx 32 case 402 mean_dice 0.720158 mean_hd95 21.880010
[18:56:12.279] idx 33 case 278 mean_dice 0.757626 mean_hd95 13.601471
[18:56:12.458] idx 34 case 1988 mean_dice 0.525768 mean_hd95 23.086793
[18:56:12.636] idx 35 case 4 mean_dice 0.752655 mean_hd95 43.711644
[18:56:12.820] idx 36 case 625 mean_dice 0.910683 mean_hd95 7.000000
[18:56:13.063] idx 37 case 1378 mean_dice 0.916064 mean_hd95 3.162278
[18:56:13.244] idx 38 case 1036 mean_dice 0.827624 mean_hd95 8.544004
[18:56:13.432] idx 39 case 1131 mean_dice 0.817784 mean_hd95 8.966563
[18:56:13.627] idx 40 case 466 mean_dice 0.656198 mean_hd95 26.925824
[18:56:13.812] idx 41 case 1509 mean_dice 0.914718 mean_hd95 7.071068
[18:56:13.999] idx 42 case 188 mean_dice 0.833791 mean_hd95 8.602325
[18:56:14.189] idx 43 case 1927 mean_dice 0.912016 mean_hd95 142.896632
[18:56:14.379] idx 44 case 1726 mean_dice 0.710287 mean_hd95 74.858953
[18:56:14.562] idx 45 case 1368 mean_dice 0.895512 mean_hd95 8.000000
[18:56:14.743] idx 46 case 172 mean_dice 0.850541 mean_hd95 8.576081
[18:56:14.993] idx 47 case 48 mean_dice 0.818071 mean_hd95 25.059928
[18:56:15.173] idx 48 case 127 mean_dice 0.849361 mean_hd95 7.280110
[18:56:15.357] idx 49 case 1864 mean_dice 0.821622 mean_hd95 12.481770
[18:56:15.534] idx 50 case 664 mean_dice 0.824908 mean_hd95 7.071068
[18:56:15.711] idx 51 case 1376 mean_dice 0.876981 mean_hd95 5.000000
[18:56:15.899] idx 52 case 361 mean_dice 0.698947 mean_hd95 41.761226
[18:56:16.072] idx 53 case 1488 mean_dice 0.933586 mean_hd95 4.000000
[18:56:16.255] idx 54 case 1415 mean_dice 0.751981 mean_hd95 9.763972
[18:56:16.436] idx 55 case 1367 mean_dice 0.906776 mean_hd95 6.324555
[18:56:16.614] idx 56 case 1606 mean_dice 0.863976 mean_hd95 5.385165
[18:56:16.797] idx 57 case 1897 mean_dice 0.587849 mean_hd95 149.327636
[18:56:16.977] idx 58 case 540 mean_dice 0.848303 mean_hd95 99.822369
[18:56:17.159] idx 59 case 461 mean_dice 0.833540 mean_hd95 6.292100
[18:56:17.337] idx 60 case 436 mean_dice 0.259386 mean_hd95 15.755769
[18:56:17.520] idx 61 case 1513 mean_dice 0.926664 mean_hd95 6.000000
[18:56:17.698] idx 62 case 257 mean_dice 0.816229 mean_hd95 5.385165
[18:56:17.884] idx 63 case 243 mean_dice 0.720690 mean_hd95 7.810250
[18:56:18.068] idx 64 case 1110 mean_dice 0.861619 mean_hd95 3.000000
[18:56:18.256] idx 65 case 87 mean_dice 0.775080 mean_hd95 26.000000
[18:56:18.438] idx 66 case 1047 mean_dice 0.863520 mean_hd95 7.211103
[18:56:18.686] idx 67 case 942 mean_dice 0.889450 mean_hd95 6.708204
[18:56:18.926] idx 68 case 198 mean_dice 0.859709 mean_hd95 6.000000
[18:56:19.104] idx 69 case 1507 mean_dice 0.938641 mean_hd95 5.000000
[18:56:19.287] idx 70 case 1063 mean_dice 0.863964 mean_hd95 7.169092
[18:56:19.476] idx 71 case 622 mean_dice 0.890735 mean_hd95 9.000000
[18:56:19.657] idx 72 case 1689 mean_dice 0.725956 mean_hd95 27.001851
[18:56:19.844] idx 73 case 1497 mean_dice 0.931544 mean_hd95 5.385165
[18:56:20.032] idx 74 case 1 mean_dice 0.872603 mean_hd95 16.970563
[18:56:20.210] idx 75 case 1379 mean_dice 0.903659 mean_hd95 3.605551
[18:56:20.395] idx 76 case 1499 mean_dice 0.925122 mean_hd95 5.000000
[18:56:20.579] idx 77 case 1931 mean_dice 0.944508 mean_hd95 6.555664
[18:56:20.769] idx 78 case 3 mean_dice 0.736846 mean_hd95 32.015621
[18:56:21.014] idx 79 case 72 mean_dice 0.780046 mean_hd95 19.204153
[18:56:21.192] idx 80 case 1122 mean_dice 0.791956 mean_hd95 9.055385
[18:56:21.378] idx 81 case 5 mean_dice 0.744842 mean_hd95 11.401754
[18:56:21.563] idx 82 case 624 mean_dice 0.900869 mean_hd95 6.082763
[18:56:21.747] idx 83 case 1509 mean_dice 0.914718 mean_hd95 7.071068
[18:56:21.932] idx 84 case 7 mean_dice 0.720177 mean_hd95 17.412293
[18:56:22.112] idx 85 case 1124 mean_dice 0.836919 mean_hd95 8.000000
[18:56:22.298] idx 86 case 8 mean_dice 0.901901 mean_hd95 43.416587
[18:56:22.477] idx 87 case 9 mean_dice 0.751406 mean_hd95 235.752412
[18:56:22.655] idx 88 case 1472 mean_dice 0.897682 mean_hd95 5.064363
[18:56:22.836] idx 89 case 999 mean_dice 0.864304 mean_hd95 31.288755
[18:56:23.018] idx 90 case 1607 mean_dice 0.903465 mean_hd95 4.000000
[18:56:23.207] idx 91 case 1683 mean_dice 0.825668 mean_hd95 102.674940
[18:56:23.387] idx 92 case 1628 mean_dice 0.773749 mean_hd95 10.266067
[18:56:23.615] idx 93 case 1414 mean_dice 0.724598 mean_hd95 8.552752
[18:56:23.793] idx 94 case 1038 mean_dice 0.867246 mean_hd95 6.000000
[18:56:23.967] idx 95 case 1207 mean_dice 0.786427 mean_hd95 103.259377
[18:56:24.145] idx 96 case 238 mean_dice 0.755972 mean_hd95 19.344046
[18:56:24.320] idx 97 case 1346 mean_dice 0.829976 mean_hd95 9.000000
[18:56:24.494] idx 98 case 1118 mean_dice 0.776814 mean_hd95 12.000000
[18:56:24.676] idx 99 case 1707 mean_dice 0.664241 mean_hd95 21.127819
[18:56:24.859] idx 100 case 283 mean_dice 0.868048 mean_hd95 5.000000
[18:56:25.034] idx 101 case 129 mean_dice 0.787431 mean_hd95 9.704048
[18:56:25.213] idx 102 case 107 mean_dice 0.852375 mean_hd95 15.933986
[18:56:25.390] idx 103 case 92 mean_dice 0.785977 mean_hd95 77.369245
[18:56:25.575] idx 104 case 287 mean_dice 0.842549 mean_hd95 8.000000
[18:56:25.755] idx 105 case 1326 mean_dice 0.860731 mean_hd95 5.385165
[18:56:25.931] idx 106 case 996 mean_dice 0.794204 mean_hd95 29.649253
[18:56:26.107] idx 107 case 1866 mean_dice 0.838368 mean_hd95 15.000000
[18:56:26.286] idx 108 case 536 mean_dice 0.695341 mean_hd95 120.000000
[18:56:26.472] idx 109 case 1456 mean_dice 0.871236 mean_hd95 11.112850
[18:56:26.695] idx 110 case 555 mean_dice 0.829843 mean_hd95 5.000000
[18:56:26.889] idx 111 case 1855 mean_dice 0.850232 mean_hd95 24.178501
[18:56:27.072] idx 112 case 1473 mean_dice 0.901855 mean_hd95 6.000000
[18:56:27.246] idx 113 case 1081 mean_dice 0.765801 mean_hd95 23.067274
[18:56:27.430] idx 114 case 179 mean_dice 0.810575 mean_hd95 16.558583
[18:56:27.602] idx 115 case 1429 mean_dice 0.828534 mean_hd95 5.830952
[18:56:27.781] idx 116 case 966 mean_dice 0.585283 mean_hd95 55.537837
[18:56:27.964] idx 117 case 1879 mean_dice 0.850654 mean_hd95 40.804412
[18:56:28.145] idx 118 case 39 mean_dice 0.741584 mean_hd95 17.000000
[18:56:28.325] idx 119 case 1818 mean_dice 0.828854 mean_hd95 14.078175
[18:56:28.500] idx 120 case 1583 mean_dice 0.856335 mean_hd95 3.605551
[18:56:28.711] idx 121 case 1134 mean_dice 0.834974 mean_hd95 14.463610
[18:56:28.961] idx 122 case 1387 mean_dice 0.645539 mean_hd95 5.830952
[18:56:29.132] idx 123 case 1385 mean_dice 0.793316 mean_hd95 5.656854
[18:56:29.307] idx 124 case 210 mean_dice 0.892376 mean_hd95 7.000000
[18:56:29.479] idx 125 case 224 mean_dice 0.852793 mean_hd95 5.830952
[18:56:29.654] idx 126 case 1547 mean_dice 0.929028 mean_hd95 4.000000
[18:56:29.824] idx 127 case 1076 mean_dice 0.830174 mean_hd95 7.211103
[18:56:30.000] idx 128 case 517 mean_dice 0.725979 mean_hd95 160.800000
[18:56:30.175] idx 129 case 550 mean_dice 0.856373 mean_hd95 4.322964
[18:56:30.347] idx 130 case 1705 mean_dice 0.821042 mean_hd95 96.728927
[18:56:30.517] idx 131 case 777 mean_dice 0.845390 mean_hd95 6.000000
[18:56:30.696] idx 132 case 1023 mean_dice 0.906183 mean_hd95 6.082763
[18:56:30.918] idx 133 case 1251 mean_dice 0.719727 mean_hd95 61.445230
[18:56:31.104] idx 134 case 71 mean_dice 0.772529 mean_hd95 19.706594
[18:56:31.283] idx 135 case 1026 mean_dice 0.805105 mean_hd95 8.062258
[18:56:31.464] idx 136 case 1150 mean_dice 0.786292 mean_hd95 13.038405
[18:56:31.641] idx 137 case 1487 mean_dice 0.933472 mean_hd95 4.123106
[18:56:31.821] idx 138 case 491 mean_dice 0.836105 mean_hd95 6.399196
[18:56:31.999] idx 139 case 1537 mean_dice 0.929166 mean_hd95 4.000000
[18:56:32.199] Mean class 1 mean_dice 0.820433 mean_hd95 25.067427
[18:56:32.199] Testing performance in best val model: mean_dice : 0.820433 mean_hd95 : 25.067427
[18:49:19.378] Namespace(volume_path='./data/Synapse\\test_vol_h5', dataset='Synapse', num_classes=2, list_dir='./lists/lists_Synapse', output_dir='./output', max_iterations=30000, max_epochs=150, batch_size=24, img_size=224, is_savenii=True, test_save_dir='./predictions', deterministic=1, base_lr=0.01, seed=1234, cfg='C:/Users/JWS/Desktop/chengxu/Swin-Unet-main (3)/Swin-Unet-main/configs/swin_tiny_patch4_window7_224_lite.yaml', opts=None, zip=False, cache_mode='part', resume=None, accumulation_steps=None, use_checkpoint=False, amp_opt_level='O1', tag=None, eval=False, throughput=False, Dataset=<class 'datasets.dataset_synapse.Synapse_dataset'>, z_spacing=1, is_pretrain=True)
[18:49:19.379] epoch_29.pth
[18:49:19.380] 140 test iterations per epoch
[18:49:24.152] idx 0 case 1174 mean_dice 0.847980 mean_hd95 7.071068
[18:49:24.297] idx 1 case 1351 mean_dice 0.872916 mean_hd95 12.000000
[18:49:24.446] idx 2 case 126 mean_dice 0.877086 mean_hd95 7.228354
[18:49:24.594] idx 3 case 567 mean_dice 0.872021 mean_hd95 4.123106
[18:49:24.744] idx 4 case 1212 mean_dice 0.790524 mean_hd95 179.009916
[18:49:24.892] idx 5 case 349 mean_dice 0.703885 mean_hd95 12.727922
[18:49:25.075] idx 6 case 1704 mean_dice 0.692146 mean_hd95 15.000000
[18:49:25.254] idx 7 case 539 mean_dice 0.898876 mean_hd95 4.176896
[18:49:25.434] idx 8 case 229 mean_dice 0.834493 mean_hd95 46.868433
[18:49:25.621] idx 9 case 233 mean_dice 0.837314 mean_hd95 6.057934
[18:49:25.802] idx 10 case 1512 mean_dice 0.932555 mean_hd95 4.123106
[18:49:25.983] idx 11 case 1109 mean_dice 0.832924 mean_hd95 6.117038
[18:49:26.159] idx 12 case 1172 mean_dice 0.853949 mean_hd95 6.155300
[18:49:26.335] idx 13 case 1048 mean_dice 0.865317 mean_hd95 7.049507
[18:49:26.513] idx 14 case 1780 mean_dice 0.775108 mean_hd95 6.328484
[18:49:26.691] idx 15 case 1910 mean_dice 0.821947 mean_hd95 47.507894
[18:49:26.879] idx 16 case 24 mean_dice 0.845051 mean_hd95 33.837849
[18:49:27.057] idx 17 case 1508 mean_dice 0.936825 mean_hd95 6.094852
[18:49:27.241] idx 18 case 1930 mean_dice 0.948383 mean_hd95 161.533278
[18:49:27.473] idx 19 case 1060 mean_dice 0.875486 mean_hd95 5.000000
[18:49:27.651] idx 20 case 1316 mean_dice 0.881568 mean_hd95 5.000000
[18:49:27.828] idx 21 case 1155 mean_dice 0.838290 mean_hd95 8.049806
[18:49:28.011] idx 22 case 1950 mean_dice 0.790484 mean_hd95 13.000000
[18:49:28.189] idx 23 case 1037 mean_dice 0.873415 mean_hd95 5.000000
[18:49:28.372] idx 24 case 136 mean_dice 0.875659 mean_hd95 7.280110
[18:49:28.555] idx 25 case 2403 mean_dice 0.792610 mean_hd95 10.295630
[18:49:28.735] idx 26 case 1729 mean_dice 0.797896 mean_hd95 14.142136
[18:49:28.912] idx 27 case 1553 mean_dice 0.829442 mean_hd95 11.000000
[18:49:29.088] idx 28 case 511 mean_dice 0.818576 mean_hd95 41.023162
[18:49:29.271] idx 29 case 1124 mean_dice 0.836554 mean_hd95 8.000000
[18:49:29.508] idx 30 case 1464 mean_dice 0.747558 mean_hd95 9.000000
[18:49:29.686] idx 31 case 1153 mean_dice 0.805467 mean_hd95 18.006874
[18:49:29.866] idx 32 case 402 mean_dice 0.677222 mean_hd95 26.400758
[18:49:30.038] idx 33 case 278 mean_dice 0.762890 mean_hd95 13.601471
[18:49:30.213] idx 34 case 1988 mean_dice 0.496809 mean_hd95 21.023796
[18:49:30.397] idx 35 case 4 mean_dice 0.740278 mean_hd95 17.088007
[18:49:30.580] idx 36 case 625 mean_dice 0.903184 mean_hd95 8.189165
[18:49:30.757] idx 37 case 1378 mean_dice 0.907303 mean_hd95 3.162278
[18:49:30.933] idx 38 case 1036 mean_dice 0.868667 mean_hd95 5.000000
[18:49:31.121] idx 39 case 1131 mean_dice 0.813682 mean_hd95 10.000000
[18:49:31.295] idx 40 case 466 mean_dice 0.670096 mean_hd95 27.274480
[18:49:31.471] idx 41 case 1509 mean_dice 0.907491 mean_hd95 9.000000
[18:49:31.714] idx 42 case 188 mean_dice 0.820458 mean_hd95 10.049876
[18:49:31.892] idx 43 case 1927 mean_dice 0.907546 mean_hd95 147.837004
[18:49:32.072] idx 44 case 1726 mean_dice 0.689382 mean_hd95 39.835911
[18:49:32.246] idx 45 case 1368 mean_dice 0.914587 mean_hd95 5.830952
[18:49:32.424] idx 46 case 172 mean_dice 0.861118 mean_hd95 6.053796
[18:49:32.605] idx 47 case 48 mean_dice 0.823313 mean_hd95 23.769729
[18:49:32.784] idx 48 case 127 mean_dice 0.868056 mean_hd95 8.544004
[18:49:32.969] idx 49 case 1864 mean_dice 0.818942 mean_hd95 9.848858
[18:49:33.144] idx 50 case 664 mean_dice 0.818827 mean_hd95 13.436877
[18:49:33.329] idx 51 case 1376 mean_dice 0.899965 mean_hd95 4.242641
[18:49:33.505] idx 52 case 361 mean_dice 0.732464 mean_hd95 57.377692
[18:49:33.681] idx 53 case 1488 mean_dice 0.922830 mean_hd95 4.123106
[18:49:33.857] idx 54 case 1415 mean_dice 0.739990 mean_hd95 10.588817
[18:49:34.039] idx 55 case 1367 mean_dice 0.918384 mean_hd95 5.466672
[18:49:34.224] idx 56 case 1606 mean_dice 0.886397 mean_hd95 6.000000
[18:49:34.402] idx 57 case 1897 mean_dice 0.447115 mean_hd95 157.216401
[18:49:34.637] idx 58 case 540 mean_dice 0.830610 mean_hd95 100.523036
[18:49:34.816] idx 59 case 461 mean_dice 0.836946 mean_hd95 5.830952
[18:49:34.991] idx 60 case 436 mean_dice 0.427273 mean_hd95 19.204153
[18:49:35.166] idx 61 case 1513 mean_dice 0.940554 mean_hd95 3.605551
[18:49:35.340] idx 62 case 257 mean_dice 0.856357 mean_hd95 3.605551
[18:49:35.517] idx 63 case 243 mean_dice 0.576825 mean_hd95 8.599409
[18:49:35.690] idx 64 case 1110 mean_dice 0.902349 mean_hd95 2.000000
[18:49:35.871] idx 65 case 87 mean_dice 0.800956 mean_hd95 20.614315
[18:49:36.055] idx 66 case 1047 mean_dice 0.850284 mean_hd95 10.000000
[18:49:36.235] idx 67 case 942 mean_dice 0.895372 mean_hd95 5.000000
[18:49:36.420] idx 68 case 198 mean_dice 0.850302 mean_hd95 5.256399
[18:49:36.652] idx 69 case 1507 mean_dice 0.940810 mean_hd95 4.104640
[18:49:36.835] idx 70 case 1063 mean_dice 0.861363 mean_hd95 8.573165
[18:49:37.025] idx 71 case 622 mean_dice 0.904591 mean_hd95 6.708204
[18:49:37.207] idx 72 case 1689 mean_dice 0.728685 mean_hd95 76.047681
[18:49:37.387] idx 73 case 1497 mean_dice 0.934394 mean_hd95 5.000000
[18:49:37.572] idx 74 case 1 mean_dice 0.868053 mean_hd95 20.049891
[18:49:37.754] idx 75 case 1379 mean_dice 0.907864 mean_hd95 3.783053
[18:49:37.937] idx 76 case 1499 mean_dice 0.934711 mean_hd95 4.472136
[18:49:38.122] idx 77 case 1931 mean_dice 0.944075 mean_hd95 44.292776
[18:49:38.310] idx 78 case 3 mean_dice 0.770372 mean_hd95 16.155494
[18:49:38.504] idx 79 case 72 mean_dice 0.791551 mean_hd95 21.095023
[18:49:38.687] idx 80 case 1122 mean_dice 0.824549 mean_hd95 14.757479
[18:49:38.878] idx 81 case 5 mean_dice 0.735536 mean_hd95 11.676882
[18:49:39.126] idx 82 case 624 mean_dice 0.907769 mean_hd95 6.708204
[18:49:39.304] idx 83 case 1509 mean_dice 0.907491 mean_hd95 9.000000
[18:49:39.487] idx 84 case 7 mean_dice 0.712501 mean_hd95 9.848858
[18:49:39.672] idx 85 case 1124 mean_dice 0.836554 mean_hd95 8.000000
[18:49:39.860] idx 86 case 8 mean_dice 0.902480 mean_hd95 58.284551
[18:49:40.039] idx 87 case 9 mean_dice 0.690546 mean_hd95 184.147979
[18:49:40.211] idx 88 case 1472 mean_dice 0.894548 mean_hd95 5.830952
[18:49:40.388] idx 89 case 999 mean_dice 0.848427 mean_hd95 33.241214
[18:49:40.570] idx 90 case 1607 mean_dice 0.873226 mean_hd95 5.000000
[18:49:40.746] idx 91 case 1683 mean_dice 0.859926 mean_hd95 7.414375
[18:49:40.925] idx 92 case 1628 mean_dice 0.802067 mean_hd95 9.595440
[18:49:41.107] idx 93 case 1414 mean_dice 0.735765 mean_hd95 9.919596
[18:49:41.285] idx 94 case 1038 mean_dice 0.854752 mean_hd95 5.830952
[18:49:41.466] idx 95 case 1207 mean_dice 0.834034 mean_hd95 103.266639
[18:49:41.643] idx 96 case 238 mean_dice 0.808362 mean_hd95 18.633796
[18:49:41.819] idx 97 case 1346 mean_dice 0.846047 mean_hd95 13.091768
[18:49:42.060] idx 98 case 1118 mean_dice 0.667359 mean_hd95 49.206972
[18:49:42.235] idx 99 case 1707 mean_dice 0.648055 mean_hd95 23.464769
[18:49:42.410] idx 100 case 283 mean_dice 0.888258 mean_hd95 4.123106
[18:49:42.588] idx 101 case 129 mean_dice 0.795267 mean_hd95 11.036068
[18:49:42.762] idx 102 case 107 mean_dice 0.852374 mean_hd95 9.934672
[18:49:42.942] idx 103 case 92 mean_dice 0.782725 mean_hd95 11.704700
[18:49:43.122] idx 104 case 287 mean_dice 0.869074 mean_hd95 8.000000
[18:49:43.297] idx 105 case 1326 mean_dice 0.858290 mean_hd95 5.099020
[18:49:43.483] idx 106 case 996 mean_dice 0.782397 mean_hd95 34.368371
[18:49:43.660] idx 107 case 1866 mean_dice 0.831265 mean_hd95 13.912213
[18:49:43.833] idx 108 case 536 mean_dice 0.686552 mean_hd95 8.062258
[18:49:44.013] idx 109 case 1456 mean_dice 0.893000 mean_hd95 7.000000
[18:49:44.194] idx 110 case 555 mean_dice 0.789700 mean_hd95 5.000000
[18:49:44.377] idx 111 case 1855 mean_dice 0.847304 mean_hd95 21.886021
[18:49:44.551] idx 112 case 1473 mean_dice 0.911659 mean_hd95 6.082763
[18:49:44.735] idx 113 case 1081 mean_dice 0.784249 mean_hd95 8.062258
[18:49:44.915] idx 114 case 179 mean_dice 0.830977 mean_hd95 11.180340
[18:49:45.095] idx 115 case 1429 mean_dice 0.819636 mean_hd95 5.385165
[18:49:45.329] idx 116 case 966 mean_dice 0.624598 mean_hd95 52.278046
[18:49:45.517] idx 117 case 1879 mean_dice 0.832025 mean_hd95 52.164631
[18:49:45.705] idx 118 case 39 mean_dice 0.777129 mean_hd95 20.475512
[18:49:45.891] idx 119 case 1818 mean_dice 0.816952 mean_hd95 18.657402
[18:49:46.068] idx 120 case 1583 mean_dice 0.828199 mean_hd95 5.000000
[18:49:46.250] idx 121 case 1134 mean_dice 0.825543 mean_hd95 14.601140
[18:49:46.427] idx 122 case 1387 mean_dice 0.731621 mean_hd95 5.830952
[18:49:46.609] idx 123 case 1385 mean_dice 0.791722 mean_hd95 6.131121
[18:49:46.791] idx 124 case 210 mean_dice 0.879586 mean_hd95 7.000000
[18:49:46.970] idx 125 case 224 mean_dice 0.836207 mean_hd95 5.830952
[18:49:47.173] idx 126 case 1547 mean_dice 0.916571 mean_hd95 5.000000
[18:49:47.397] idx 127 case 1076 mean_dice 0.839530 mean_hd95 8.000000
[18:49:47.613] idx 128 case 517 mean_dice 0.651163 mean_hd95 161.040358
[18:49:47.783] idx 129 case 550 mean_dice 0.832758 mean_hd95 157.825725
[18:49:47.961] idx 130 case 1705 mean_dice 0.835197 mean_hd95 16.909537
[18:49:48.132] idx 131 case 777 mean_dice 0.852590 mean_hd95 7.133780
[18:49:48.305] idx 132 case 1023 mean_dice 0.909598 mean_hd95 5.656854
[18:49:48.478] idx 133 case 1251 mean_dice 0.698318 mean_hd95 76.877474
[18:49:48.660] idx 134 case 71 mean_dice 0.777372 mean_hd95 18.601075
[18:49:48.831] idx 135 case 1026 mean_dice 0.815807 mean_hd95 7.024874
[18:49:49.005] idx 136 case 1150 mean_dice 0.827711 mean_hd95 10.000000
[18:49:49.175] idx 137 case 1487 mean_dice 0.919619 mean_hd95 5.521010
[18:49:49.348] idx 138 case 491 mean_dice 0.848810 mean_hd95 6.708204
[18:49:49.516] idx 139 case 1537 mean_dice 0.906744 mean_hd95 5.099020
[18:49:49.713] Mean class 1 mean_dice 0.821155 mean_hd95 22.931553
[18:49:49.713] Testing performance in best val model: mean_dice : 0.821155 mean_hd95 : 22.931553
