# Supplementary material for: Enhancing medical image segmentation with a multi-transformer U-Net
Source: PeerJ. 2024 Feb 29;12:e17005. doi: 10.7717/peerj.17005 (PMC10909362; doi:10.7717/peerj.17005)
Supplement: Supplemental Information 1 [file peerj-12-17005-s001.zip › test_log/test_log_/epoch_449.pth.txt]

[18:49:07.351] Namespace(volume_path='./data/Synapse\\test_vol_h5', dataset='Synapse', num_classes=2, list_dir='./lists/lists_Synapse', output_dir='./output', max_iterations=30000, max_epochs=150, batch_size=24, img_size=224, is_savenii=True, test_save_dir='./predictions', deterministic=1, base_lr=0.01, seed=1234, cfg='C:/Users/JWS/Desktop/chengxu/Swin-Unet-main (3)/Swin-Unet-main/configs/swin_tiny_patch4_window7_224_lite.yaml', opts=None, zip=False, cache_mode='part', resume=None, accumulation_steps=None, use_checkpoint=False, amp_opt_level='O1', tag=None, eval=False, throughput=False, Dataset=<class 'datasets.dataset_synapse.Synapse_dataset'>, z_spacing=1, is_pretrain=True)
[18:49:07.351] epoch_449.pth
[18:49:07.352] 6 test iterations per epoch
[18:49:12.092] idx 0 case 0 mean_dice 0.970674 mean_hd95 5.000000
[18:49:12.276] idx 1 case 1 mean_dice 0.975490 mean_hd95 6.000000
[18:49:12.436] idx 2 case 2 mean_dice 0.973473 mean_hd95 7.211103
[18:49:12.597] idx 3 case 3 mean_dice 0.982548 mean_hd95 3.605551
[18:49:12.753] idx 4 case 4 mean_dice 0.975121 mean_hd95 4.000000
[18:49:12.951] idx 5 case 5 mean_dice 0.982629 mean_hd95 3.000000
[18:49:13.138] Mean class 1 mean_dice 0.976656 mean_hd95 4.802776
[18:49:13.138] Testing performance in best val model: mean_dice : 0.976656 mean_hd95 : 4.802776
[10:35:40.505] Namespace(volume_path='./data/Synapse\\test_vol_h5', dataset='Synapse', num_classes=2, list_dir='./lists/lists_Synapse', output_dir='./output', max_iterations=30000, max_epochs=150, batch_size=24, img_size=224, is_savenii=True, test_save_dir='./predictions', deterministic=1, base_lr=0.01, seed=1234, cfg='C:/Users/JWS/Desktop/chengxu/Swin-Unet-main (3)/Swin-Unet-main/configs/swin_tiny_patch4_window7_224_lite.yaml', opts=None, zip=False, cache_mode='part', resume=None, accumulation_steps=None, use_checkpoint=False, amp_opt_level='O1', tag=None, eval=False, throughput=False, Dataset=<class 'datasets.dataset_synapse.Synapse_dataset'>, z_spacing=1, is_pretrain=True)
[10:35:40.505] epoch_449.pth
[10:35:40.506] 6 test iterations per epoch
[10:35:48.307] idx 0 case 0 mean_dice 0.970674 mean_hd95 5.000000
[10:35:48.592] idx 1 case 1 mean_dice 0.975490 mean_hd95 6.000000
[10:35:48.798] idx 2 case 2 mean_dice 0.973473 mean_hd95 7.211103
[10:35:49.012] idx 3 case 3 mean_dice 0.982548 mean_hd95 3.605551
[10:35:49.221] idx 4 case 4 mean_dice 0.975121 mean_hd95 4.000000
[10:35:49.424] idx 5 case 5 mean_dice 0.982629 mean_hd95 3.000000
[10:35:49.758] Mean class 1 mean_dice 0.976656 mean_hd95 4.802776
[10:35:49.759] Testing performance in best val model: mean_dice : 0.976656 mean_hd95 : 4.802776
