# Supplementary material for: Enhancing medical image segmentation with a multi-transformer U-Net
Source: PeerJ. 2024 Feb 29;12:e17005. doi: 10.7717/peerj.17005 (PMC10909362; doi:10.7717/peerj.17005)
Supplement: Supplemental Information 1 [file peerj-12-17005-s001.zip › test_log/test_log_/epoch_49.pth.txt]

[18:25:44.534] Namespace(volume_path='./data/Synapse\\test_vol_h5', dataset='Synapse', num_classes=2, list_dir='./lists/lists_Synapse', output_dir='./output', max_iterations=30000, max_epochs=150, batch_size=24, img_size=224, is_savenii=True, test_save_dir='./predictions', deterministic=1, base_lr=0.01, seed=1234, cfg='C:/Users/JWS/Desktop/chengxu/Swin-Unet-main (3)/Swin-Unet-main/configs/swin_tiny_patch4_window7_224_lite.yaml', opts=None, zip=False, cache_mode='part', resume=None, accumulation_steps=None, use_checkpoint=False, amp_opt_level='O1', tag=None, eval=False, throughput=False, Dataset=<class 'datasets.dataset_synapse.Synapse_dataset'>, z_spacing=1, is_pretrain=True)
[18:25:44.534] epoch_49.pth
[18:25:44.535] 6 test iterations per epoch
[18:25:49.064] idx 0 case 0 mean_dice 0.957791 mean_hd95 10.816654
[18:25:49.208] idx 1 case 1 mean_dice 0.969366 mean_hd95 6.324555
[18:25:49.355] idx 2 case 2 mean_dice 0.968189 mean_hd95 7.693564
[18:25:49.499] idx 3 case 3 mean_dice 0.974357 mean_hd95 5.000000
[18:25:49.641] idx 4 case 4 mean_dice 0.961013 mean_hd95 8.000000
[18:25:49.783] idx 5 case 5 mean_dice 0.972327 mean_hd95 7.000000
[18:25:49.972] Mean class 1 mean_dice 0.967174 mean_hd95 7.472462
[18:25:49.972] Testing performance in best val model: mean_dice : 0.967174 mean_hd95 : 7.472462
[17:14:49.638] Namespace(volume_path='./data/Synapse\\test_vol_h5', dataset='Synapse', num_classes=2, list_dir='./lists/lists_Synapse', output_dir='./output', max_iterations=30000, max_epochs=150, batch_size=24, img_size=224, is_savenii=True, test_save_dir='./predictions', deterministic=1, base_lr=0.01, seed=1234, cfg='C:/Users/JWS/Desktop/chengxu/Swin-Unet-main (3)/Swin-Unet-main/configs/swin_tiny_patch4_window7_224_lite.yaml', opts=None, zip=False, cache_mode='part', resume=None, accumulation_steps=None, use_checkpoint=False, amp_opt_level='O1', tag=None, eval=False, throughput=False, Dataset=<class 'datasets.dataset_synapse.Synapse_dataset'>, z_spacing=1, is_pretrain=True)
[17:14:49.638] epoch_49.pth
[17:14:49.639] 6 test iterations per epoch
[17:14:54.189] idx 0 case 0 mean_dice 0.946512 mean_hd95 22.503247
[17:14:54.338] idx 1 case 1 mean_dice 0.968085 mean_hd95 7.810250
[17:14:54.485] idx 2 case 2 mean_dice 0.962174 mean_hd95 9.000000
[17:14:54.633] idx 3 case 3 mean_dice 0.968228 mean_hd95 7.000000
[17:14:54.780] idx 4 case 4 mean_dice 0.951758 mean_hd95 9.219544
[17:14:54.928] idx 5 case 5 mean_dice 0.962013 mean_hd95 12.000000
[17:14:55.126] Mean class 1 mean_dice 0.959795 mean_hd95 11.255507
[17:14:55.127] Testing performance in best val model: mean_dice : 0.959795 mean_hd95 : 11.255507
