# Supplementary material for: Enhancing medical image segmentation with a multi-transformer U-Net
Source: PeerJ. 2024 Feb 29;12:e17005. doi: 10.7717/peerj.17005 (PMC10909362; doi:10.7717/peerj.17005)
Supplement: Supplemental Information 1 [file peerj-12-17005-s001.zip › test_log/test_log_/epoch_9.pth.txt]

[21:20:32.016] Namespace(volume_path='./data/Synapse\\test_vol_h5', dataset='Synapse', num_classes=2, list_dir='./lists/lists_Synapse', output_dir='./output', max_iterations=30000, max_epochs=150, batch_size=24, img_size=224, is_savenii=True, test_save_dir='./predictions', deterministic=1, base_lr=0.01, seed=1234, cfg='C:/Users/JWS/Desktop/chengxu/Swin-Unet-main (3)/Swin-Unet-main/configs/swin_tiny_patch4_window7_224_lite.yaml', opts=None, zip=False, cache_mode='part', resume=None, accumulation_steps=None, use_checkpoint=False, amp_opt_level='O1', tag=None, eval=False, throughput=False, Dataset=<class 'datasets.dataset_synapse.Synapse_dataset'>, z_spacing=1, is_pretrain=True)
[21:20:32.016] epoch_9.pth
[21:20:32.017] 6 test iterations per epoch
[21:20:36.654] idx 0 case 0 mean_dice 0.714273 mean_hd95 60.071206
[21:20:36.812] idx 1 case 1 mean_dice 0.790053 mean_hd95 53.266291
[21:20:36.972] idx 2 case 2 mean_dice 0.746282 mean_hd95 47.761909
[21:20:37.120] idx 3 case 3 mean_dice 0.823442 mean_hd95 33.873996
[21:20:37.269] idx 4 case 4 mean_dice 0.745053 mean_hd95 58.821765
[21:20:37.425] idx 5 case 5 mean_dice 0.678386 mean_hd95 88.354963
[21:20:37.633] Mean class 1 mean_dice 0.749582 mean_hd95 57.025021
[21:20:37.634] Testing performance in best val model: mean_dice : 0.749582 mean_hd95 : 57.025021
