# Supplementary material for: Enhancing medical image segmentation with a multi-transformer U-Net
Source: PeerJ. 2024 Feb 29;12:e17005. doi: 10.7717/peerj.17005 (PMC10909362; doi:10.7717/peerj.17005)
Supplement: Supplemental Information 1 [file peerj-12-17005-s001.zip › test_log/test_log_/epoch_99.pth.txt]

[21:25:13.066] Namespace(volume_path='../data/Synapse\\test_vol_h5', dataset='Synapse', num_classes=2, list_dir='./lists/lists_Synapse', output_dir='./output', max_iterations=30000, max_epochs=150, batch_size=24, img_size=224, is_savenii=True, test_save_dir='./predictions', deterministic=1, base_lr=0.01, seed=1234, cfg='C:/Users/JWS/Desktop/chengxu/Swin-Unet-main (3)/Swin-Unet-main/configs/swin_tiny_patch4_window7_224_lite.yaml', opts=None, zip=False, cache_mode='part', resume=None, accumulation_steps=None, use_checkpoint=False, amp_opt_level='O1', tag=None, eval=False, throughput=False, Dataset=<class 'datasets.dataset_synapse.Synapse_dataset'>, z_spacing=1, is_pretrain=True)
[21:25:13.067] epoch_99.pth
[21:25:13.068] 6 test iterations per epoch
[21:26:30.586] Namespace(volume_path='./data/Synapse\\test_vol_h5', dataset='Synapse', num_classes=2, list_dir='./lists/lists_Synapse', output_dir='./output', max_iterations=30000, max_epochs=150, batch_size=24, img_size=224, is_savenii=True, test_save_dir='./predictions', deterministic=1, base_lr=0.01, seed=1234, cfg='C:/Users/JWS/Desktop/chengxu/Swin-Unet-main (3)/Swin-Unet-main/configs/swin_tiny_patch4_window7_224_lite.yaml', opts=None, zip=False, cache_mode='part', resume=None, accumulation_steps=None, use_checkpoint=False, amp_opt_level='O1', tag=None, eval=False, throughput=False, Dataset=<class 'datasets.dataset_synapse.Synapse_dataset'>, z_spacing=1, is_pretrain=True)
[21:26:30.586] epoch_99.pth
[21:26:30.588] 6 test iterations per epoch
[21:27:36.999] Namespace(volume_path='./data/Synapse\\test_vol_h5', dataset='Synapse', num_classes=2, list_dir='./lists/lists_Synapse', output_dir='./output', max_iterations=30000, max_epochs=150, batch_size=24, img_size=224, is_savenii=True, test_save_dir='./predictions', deterministic=1, base_lr=0.01, seed=1234, cfg='C:/Users/JWS/Desktop/chengxu/Swin-Unet-main (3)/Swin-Unet-main/configs/swin_tiny_patch4_window7_224_lite.yaml', opts=None, zip=False, cache_mode='part', resume=None, accumulation_steps=None, use_checkpoint=False, amp_opt_level='O1', tag=None, eval=False, throughput=False, Dataset=<class 'datasets.dataset_synapse.Synapse_dataset'>, z_spacing=1, is_pretrain=True)
[21:27:37.000] epoch_99.pth
[21:27:37.003] 6 test iterations per epoch
[21:40:47.523] Namespace(volume_path='./data/Synapse\\test_vol_h5', dataset='Synapse', num_classes=2, list_dir='./lists/lists_Synapse', output_dir='./output', max_iterations=30000, max_epochs=150, batch_size=24, img_size=224, is_savenii=True, test_save_dir='./predictions', deterministic=1, base_lr=0.01, seed=1234, cfg='C:/Users/JWS/Desktop/chengxu/Swin-Unet-main (3)/Swin-Unet-main/configs/swin_tiny_patch4_window7_224_lite.yaml', opts=None, zip=False, cache_mode='part', resume=None, accumulation_steps=None, use_checkpoint=False, amp_opt_level='O1', tag=None, eval=False, throughput=False, Dataset=<class 'datasets.dataset_synapse.Synapse_dataset'>, z_spacing=1, is_pretrain=True)
[21:40:47.524] epoch_99.pth
[21:40:47.527] 6 test iterations per epoch
[21:42:51.700] Namespace(volume_path='./data/Synapse\\test_vol_h5', dataset='Synapse', num_classes=2, list_dir='./lists/lists_Synapse', output_dir='./output', max_iterations=30000, max_epochs=150, batch_size=24, img_size=224, is_savenii=True, test_save_dir='./predictions', deterministic=1, base_lr=0.01, seed=1234, cfg='C:/Users/JWS/Desktop/chengxu/Swin-Unet-main (3)/Swin-Unet-main/configs/swin_tiny_patch4_window7_224_lite.yaml', opts=None, zip=False, cache_mode='part', resume=None, accumulation_steps=None, use_checkpoint=False, amp_opt_level='O1', tag=None, eval=False, throughput=False, Dataset=<class 'datasets.dataset_synapse.Synapse_dataset'>, z_spacing=1, is_pretrain=True)
[21:42:51.701] epoch_99.pth
[21:42:51.703] 6 test iterations per epoch
[21:44:44.858] Namespace(volume_path='./data/Synapse\\test_vol_h5', dataset='Synapse', num_classes=2, list_dir='./lists/lists_Synapse', output_dir='./output', max_iterations=30000, max_epochs=150, batch_size=24, img_size=224, is_savenii=True, test_save_dir='./predictions', deterministic=1, base_lr=0.01, seed=1234, cfg='C:/Users/JWS/Desktop/chengxu/Swin-Unet-main (3)/Swin-Unet-main/configs/swin_tiny_patch4_window7_224_lite.yaml', opts=None, zip=False, cache_mode='part', resume=None, accumulation_steps=None, use_checkpoint=False, amp_opt_level='O1', tag=None, eval=False, throughput=False, Dataset=<class 'datasets.dataset_synapse.Synapse_dataset'>, z_spacing=1, is_pretrain=True)
[21:44:44.860] epoch_99.pth
[21:44:44.863] 6 test iterations per epoch
[21:45:13.302] Namespace(volume_path='./data/Synapse\\test_vol_h5', dataset='Synapse', num_classes=2, list_dir='./lists/lists_Synapse', output_dir='./output', max_iterations=30000, max_epochs=150, batch_size=24, img_size=224, is_savenii=True, test_save_dir='./predictions', deterministic=1, base_lr=0.01, seed=1234, cfg='C:/Users/JWS/Desktop/chengxu/Swin-Unet-main (3)/Swin-Unet-main/configs/swin_tiny_patch4_window7_224_lite.yaml', opts=None, zip=False, cache_mode='part', resume=None, accumulation_steps=None, use_checkpoint=False, amp_opt_level='O1', tag=None, eval=False, throughput=False, Dataset=<class 'datasets.dataset_synapse.Synapse_dataset'>, z_spacing=1, is_pretrain=True)
[21:45:13.304] epoch_99.pth
[21:45:13.307] 6 test iterations per epoch
[21:46:13.094] Namespace(volume_path='./data/Synapse\\test_vol_h5', dataset='Synapse', num_classes=2, list_dir='./lists/lists_Synapse', output_dir='./output', max_iterations=30000, max_epochs=150, batch_size=24, img_size=224, is_savenii=True, test_save_dir='./predictions', deterministic=1, base_lr=0.01, seed=1234, cfg='C:/Users/JWS/Desktop/chengxu/Swin-Unet-main (3)/Swin-Unet-main/configs/swin_tiny_patch4_window7_224_lite.yaml', opts=None, zip=False, cache_mode='part', resume=None, accumulation_steps=None, use_checkpoint=False, amp_opt_level='O1', tag=None, eval=False, throughput=False, Dataset=<class 'datasets.dataset_synapse.Synapse_dataset'>, z_spacing=1, is_pretrain=True)
[21:46:13.097] epoch_149.pth
[21:46:13.100] 6 test iterations per epoch
[21:53:19.868] Namespace(volume_path='./data/Synapse\\test_vol_h5', dataset='Synapse', num_classes=2, list_dir='./lists/lists_Synapse', output_dir='./output', max_iterations=30000, max_epochs=150, batch_size=24, img_size=224, is_savenii=True, test_save_dir='./predictions', deterministic=1, base_lr=0.01, seed=1234, cfg='C:/Users/JWS/Desktop/chengxu/Swin-Unet-main (3)/Swin-Unet-main/configs/swin_tiny_patch4_window7_224_lite.yaml', opts=None, zip=False, cache_mode='part', resume=None, accumulation_steps=None, use_checkpoint=False, amp_opt_level='O1', tag=None, eval=False, throughput=False, Dataset=<class 'datasets.dataset_synapse.Synapse_dataset'>, z_spacing=1, is_pretrain=True)
[21:53:19.870] epoch_149.pth
[21:53:19.874] 6 test iterations per epoch
[21:53:21.794] idx 0 case 0 mean_dice 0.966880 mean_hd95 6.000000
[21:53:22.020] idx 1 case 1 mean_dice 0.972453 mean_hd95 5.830952
[21:53:22.241] idx 2 case 2 mean_dice 0.969896 mean_hd95 7.280110
[21:53:22.461] idx 3 case 3 mean_dice 0.977313 mean_hd95 5.000000
[21:53:22.677] idx 4 case 4 mean_dice 0.969237 mean_hd95 5.000000
[21:53:22.895] idx 5 case 5 mean_dice 0.980590 mean_hd95 4.123106
[21:53:23.123] Mean class 1 mean_dice 0.972728 mean_hd95 5.539028
[21:53:23.125] Testing performance in best val model: mean_dice : 0.972728 mean_hd95 : 5.539028
[09:05:36.454] Namespace(volume_path='./data/Synapse\\test_vol_h5', dataset='Synapse', num_classes=2, list_dir='./lists/lists_Synapse', output_dir='./output', max_iterations=30000, max_epochs=150, batch_size=24, img_size=224, is_savenii=True, test_save_dir='./predictions', deterministic=1, base_lr=0.01, seed=1234, cfg='C:/Users/JWS/Desktop/chengxu/Swin-Unet-main (3)/Swin-Unet-main/configs/swin_tiny_patch4_window7_224_lite.yaml', opts=None, zip=False, cache_mode='part', resume=None, accumulation_steps=None, use_checkpoint=False, amp_opt_level='O1', tag=None, eval=False, throughput=False, Dataset=<class 'datasets.dataset_synapse.Synapse_dataset'>, z_spacing=1, is_pretrain=True)
[09:05:36.455] epoch_99.pth
[09:05:36.456] 140 test iterations per epoch
[09:05:43.775] idx 0 case 1174 mean_dice 0.897436 mean_hd95 4.000000
[09:05:44.031] idx 1 case 1351 mean_dice 0.874567 mean_hd95 11.045361
[09:05:44.286] idx 2 case 126 mean_dice 0.892280 mean_hd95 9.000000
[09:05:44.470] idx 3 case 567 mean_dice 0.904342 mean_hd95 4.000000
[09:05:44.651] idx 4 case 1212 mean_dice 0.796739 mean_hd95 180.002361
[09:05:44.833] idx 5 case 349 mean_dice 0.763908 mean_hd95 11.313708
[09:05:45.017] idx 6 case 1704 mean_dice 0.847087 mean_hd95 5.099020
[09:05:45.196] idx 7 case 539 mean_dice 0.920952 mean_hd95 3.000000
[09:05:45.376] idx 8 case 229 mean_dice 0.875442 mean_hd95 6.403124
[09:05:45.561] idx 9 case 233 mean_dice 0.868010 mean_hd95 4.123106
[09:05:45.746] idx 10 case 1512 mean_dice 0.949749 mean_hd95 3.008114
[09:05:45.932] idx 11 case 1109 mean_dice 0.830968 mean_hd95 24.212343
[09:05:46.136] idx 12 case 1172 mean_dice 0.872106 mean_hd95 14.088902
[09:05:46.380] idx 13 case 1048 mean_dice 0.895500 mean_hd95 4.472136
[09:05:46.634] idx 14 case 1780 mean_dice 0.802143 mean_hd95 6.000000
[09:05:46.813] idx 15 case 1910 mean_dice 0.884659 mean_hd95 41.730083
[09:05:47.006] idx 16 case 24 mean_dice 0.860804 mean_hd95 24.166092
[09:05:47.184] idx 17 case 1508 mean_dice 0.935678 mean_hd95 7.085071
[09:05:47.362] idx 18 case 1930 mean_dice 0.964802 mean_hd95 4.000000
[09:05:47.543] idx 19 case 1060 mean_dice 0.885961 mean_hd95 4.472136
[09:05:47.717] idx 20 case 1316 mean_dice 0.879705 mean_hd95 5.656854
[09:05:47.895] idx 21 case 1155 mean_dice 0.865307 mean_hd95 6.053796
[09:05:48.078] idx 22 case 1950 mean_dice 0.818314 mean_hd95 8.000000
[09:05:48.252] idx 23 case 1037 mean_dice 0.887238 mean_hd95 5.000000
[09:05:48.432] idx 24 case 136 mean_dice 0.912914 mean_hd95 4.000000
[09:05:48.613] idx 25 case 2403 mean_dice 0.768287 mean_hd95 11.445200
[09:05:48.799] idx 26 case 1729 mean_dice 0.799085 mean_hd95 10.630146
[09:05:48.985] idx 27 case 1553 mean_dice 0.859942 mean_hd95 9.848858
[09:05:49.168] idx 28 case 511 mean_dice 0.839707 mean_hd95 17.956788
[09:05:49.357] idx 29 case 1124 mean_dice 0.893508 mean_hd95 5.000000
[09:05:49.537] idx 30 case 1464 mean_dice 0.783203 mean_hd95 8.000000
[09:05:49.717] idx 31 case 1153 mean_dice 0.856898 mean_hd95 6.324555
[09:05:49.901] idx 32 case 402 mean_dice 0.748538 mean_hd95 17.994872
[09:05:50.147] idx 33 case 278 mean_dice 0.831067 mean_hd95 21.537172
[09:05:50.384] idx 34 case 1988 mean_dice 0.699957 mean_hd95 16.149299
[09:05:50.576] idx 35 case 4 mean_dice 0.736418 mean_hd95 44.966584
[09:05:50.759] idx 36 case 625 mean_dice 0.921039 mean_hd95 6.403124
[09:05:50.935] idx 37 case 1378 mean_dice 0.929606 mean_hd95 2.236068
[09:05:51.122] idx 38 case 1036 mean_dice 0.890920 mean_hd95 4.000000
[09:05:51.300] idx 39 case 1131 mean_dice 0.873393 mean_hd95 7.071068
[09:05:51.478] idx 40 case 466 mean_dice 0.742838 mean_hd95 25.604487
[09:05:51.653] idx 41 case 1509 mean_dice 0.929446 mean_hd95 6.403124
[09:05:51.835] idx 42 case 188 mean_dice 0.852853 mean_hd95 7.000000
[09:05:52.018] idx 43 case 1927 mean_dice 0.894770 mean_hd95 13.000000
[09:05:52.195] idx 44 case 1726 mean_dice 0.804323 mean_hd95 30.014996
[09:05:52.435] idx 45 case 1368 mean_dice 0.925137 mean_hd95 5.830952
[09:05:52.623] idx 46 case 172 mean_dice 0.884069 mean_hd95 6.000000
[09:05:52.802] idx 47 case 48 mean_dice 0.856516 mean_hd95 20.248457
[09:05:52.982] idx 48 case 127 mean_dice 0.907962 mean_hd95 5.000000
[09:05:53.165] idx 49 case 1864 mean_dice 0.831881 mean_hd95 9.211336
[09:05:53.340] idx 50 case 664 mean_dice 0.826237 mean_hd95 8.024457
[09:05:53.524] idx 51 case 1376 mean_dice 0.918476 mean_hd95 4.000000
[09:05:53.709] idx 52 case 361 mean_dice 0.736720 mean_hd95 12.328627
[09:05:53.883] idx 53 case 1488 mean_dice 0.915013 mean_hd95 4.123106
[09:05:54.065] idx 54 case 1415 mean_dice 0.775954 mean_hd95 9.899495
[09:05:54.242] idx 55 case 1367 mean_dice 0.946427 mean_hd95 4.000000
[09:05:54.420] idx 56 case 1606 mean_dice 0.906406 mean_hd95 4.868034
[09:05:54.600] idx 57 case 1897 mean_dice 0.410448 mean_hd95 156.613293
[09:05:54.783] idx 58 case 540 mean_dice 0.893793 mean_hd95 100.902625
[09:05:55.017] idx 59 case 461 mean_dice 0.864236 mean_hd95 5.830952
[09:05:55.193] idx 60 case 436 mean_dice 0.884354 mean_hd95 1.000000
[09:05:55.373] idx 61 case 1513 mean_dice 0.957586 mean_hd95 3.000000
[09:05:55.551] idx 62 case 257 mean_dice 0.852364 mean_hd95 3.605551
[09:05:55.732] idx 63 case 243 mean_dice 0.668473 mean_hd95 7.071068
[09:05:55.913] idx 64 case 1110 mean_dice 0.894147 mean_hd95 2.236068
[09:05:56.097] idx 65 case 87 mean_dice 0.840009 mean_hd95 22.825424
[09:05:56.282] idx 66 case 1047 mean_dice 0.873111 mean_hd95 8.062258
[09:05:56.456] idx 67 case 942 mean_dice 0.916058 mean_hd95 5.000000
[09:05:56.636] idx 68 case 198 mean_dice 0.874239 mean_hd95 5.000000
[09:05:56.809] idx 69 case 1507 mean_dice 0.943603 mean_hd95 4.242641
[09:05:56.989] idx 70 case 1063 mean_dice 0.887819 mean_hd95 7.534839
[09:05:57.173] idx 71 case 622 mean_dice 0.914918 mean_hd95 6.379554
[09:05:57.427] idx 72 case 1689 mean_dice 0.716386 mean_hd95 49.369735
[09:05:57.605] idx 73 case 1497 mean_dice 0.936616 mean_hd95 5.656854
[09:05:57.787] idx 74 case 1 mean_dice 0.927333 mean_hd95 18.027756
[09:05:57.968] idx 75 case 1379 mean_dice 0.932269 mean_hd95 3.000000
[09:05:58.152] idx 76 case 1499 mean_dice 0.953238 mean_hd95 3.605551
[09:05:58.337] idx 77 case 1931 mean_dice 0.962551 mean_hd95 56.927794
[09:05:58.523] idx 78 case 3 mean_dice 0.852721 mean_hd95 10.049876
[09:05:58.707] idx 79 case 72 mean_dice 0.875761 mean_hd95 11.335330
[09:05:58.891] idx 80 case 1122 mean_dice 0.900711 mean_hd95 3.000000
[09:05:59.068] idx 81 case 5 mean_dice 0.807057 mean_hd95 7.447941
[09:05:59.256] idx 82 case 624 mean_dice 0.925560 mean_hd95 5.099020
[09:05:59.435] idx 83 case 1509 mean_dice 0.929446 mean_hd95 6.403124
[09:05:59.622] idx 84 case 7 mean_dice 0.786322 mean_hd95 7.071068
[09:05:59.813] idx 85 case 1124 mean_dice 0.893508 mean_hd95 5.000000
[09:06:00.002] idx 86 case 8 mean_dice 0.920166 mean_hd95 25.134517
[09:06:00.235] idx 87 case 9 mean_dice 0.806739 mean_hd95 22.941738
[09:06:00.421] idx 88 case 1472 mean_dice 0.899899 mean_hd95 6.722794
[09:06:00.598] idx 89 case 999 mean_dice 0.865852 mean_hd95 34.248445
[09:06:00.783] idx 90 case 1607 mean_dice 0.917197 mean_hd95 3.162278
[09:06:00.959] idx 91 case 1683 mean_dice 0.878596 mean_hd95 6.494648
[09:06:01.133] idx 92 case 1628 mean_dice 0.825655 mean_hd95 10.206276
[09:06:01.310] idx 93 case 1414 mean_dice 0.785894 mean_hd95 9.219544
[09:06:01.500] idx 94 case 1038 mean_dice 0.863195 mean_hd95 6.000000
[09:06:01.678] idx 95 case 1207 mean_dice 0.856841 mean_hd95 28.526871
[09:06:01.862] idx 96 case 238 mean_dice 0.818182 mean_hd95 199.451244
[09:06:02.037] idx 97 case 1346 mean_dice 0.915203 mean_hd95 4.152989
[09:06:02.218] idx 98 case 1118 mean_dice 0.894670 mean_hd95 4.000000
[09:06:02.399] idx 99 case 1707 mean_dice 0.760665 mean_hd95 11.331318
[09:06:02.645] idx 100 case 283 mean_dice 0.905587 mean_hd95 4.472136
[09:06:02.823] idx 101 case 129 mean_dice 0.841885 mean_hd95 9.848858
[09:06:03.003] idx 102 case 107 mean_dice 0.917197 mean_hd95 4.000000
[09:06:03.189] idx 103 case 92 mean_dice 0.820155 mean_hd95 11.220350
[09:06:03.372] idx 104 case 287 mean_dice 0.898260 mean_hd95 6.324555
[09:06:03.549] idx 105 case 1326 mean_dice 0.877088 mean_hd95 4.123106
[09:06:03.734] idx 106 case 996 mean_dice 0.828783 mean_hd95 35.090703
[09:06:03.913] idx 107 case 1866 mean_dice 0.843400 mean_hd95 8.602325
[09:06:04.098] idx 108 case 536 mean_dice 0.891304 mean_hd95 3.162278
[09:06:04.275] idx 109 case 1456 mean_dice 0.899432 mean_hd95 6.509902
[09:06:04.467] idx 110 case 555 mean_dice 0.885009 mean_hd95 3.605551
[09:06:04.652] idx 111 case 1855 mean_dice 0.880542 mean_hd95 15.000000
[09:06:04.841] idx 112 case 1473 mean_dice 0.926072 mean_hd95 5.000000
[09:06:05.024] idx 113 case 1081 mean_dice 0.815088 mean_hd95 24.035386
[09:06:05.209] idx 114 case 179 mean_dice 0.843472 mean_hd95 8.790396
[09:06:05.451] idx 115 case 1429 mean_dice 0.865054 mean_hd95 4.123106
[09:06:05.625] idx 116 case 966 mean_dice 0.784019 mean_hd95 58.578147
[09:06:05.807] idx 117 case 1879 mean_dice 0.848601 mean_hd95 50.330408
[09:06:05.989] idx 118 case 39 mean_dice 0.785092 mean_hd95 13.453624
[09:06:06.172] idx 119 case 1818 mean_dice 0.848184 mean_hd95 11.353329
[09:06:06.353] idx 120 case 1583 mean_dice 0.872727 mean_hd95 3.000000
[09:06:06.536] idx 121 case 1134 mean_dice 0.865045 mean_hd95 9.559238
[09:06:06.710] idx 122 case 1387 mean_dice 0.828070 mean_hd95 4.123106
[09:06:06.897] idx 123 case 1385 mean_dice 0.860192 mean_hd95 4.123106
[09:06:07.075] idx 124 case 210 mean_dice 0.914268 mean_hd95 4.123106
[09:06:07.250] idx 125 case 224 mean_dice 0.882082 mean_hd95 5.000000
[09:06:07.433] idx 126 case 1547 mean_dice 0.936495 mean_hd95 3.605551
[09:06:07.610] idx 127 case 1076 mean_dice 0.845917 mean_hd95 7.886150
[09:06:07.793] idx 128 case 517 mean_dice 0.748582 mean_hd95 160.950000
[09:06:07.974] idx 129 case 550 mean_dice 0.874214 mean_hd95 4.000000
[09:06:08.164] idx 130 case 1705 mean_dice 0.896647 mean_hd95 6.708204
[09:06:08.418] idx 131 case 777 mean_dice 0.883220 mean_hd95 4.123106
[09:06:08.599] idx 132 case 1023 mean_dice 0.925387 mean_hd95 4.000000
[09:06:08.785] idx 133 case 1251 mean_dice 0.738308 mean_hd95 63.694400
[09:06:08.978] idx 134 case 71 mean_dice 0.818438 mean_hd95 15.264338
[09:06:09.155] idx 135 case 1026 mean_dice 0.839236 mean_hd95 7.280110
[09:06:09.338] idx 136 case 1150 mean_dice 0.857912 mean_hd95 8.538132
[09:06:09.514] idx 137 case 1487 mean_dice 0.913749 mean_hd95 5.000000
[09:06:09.689] idx 138 case 491 mean_dice 0.880463 mean_hd95 5.000000
[09:06:09.872] idx 139 case 1537 mean_dice 0.933446 mean_hd95 4.242641
[09:06:10.116] Mean class 1 mean_dice 0.861252 mean_hd95 16.327067
[09:06:10.116] Testing performance in best val model: mean_dice : 0.861252 mean_hd95 : 16.327067
