# Supplementary material for: Enhancing medical image segmentation with a multi-transformer U-Net
Source: PeerJ. 2024 Feb 29;12:e17005. doi: 10.7717/peerj.17005 (PMC10909362; doi:10.7717/peerj.17005)
Supplement: Supplemental Information 1 [file peerj-12-17005-s001.zip › venv/pyvenv.cfg]

home = E:\
implementation = CPython
version_info = 3.10.0.final.0
virtualenv = 20.13.0
include-system-site-packages = false
base-prefix = E:\
base-exec-prefix = E:\
base-executable = E:\python.exe
