# Supplementary material for: Enhancing medical image segmentation with a multi-transformer U-Net
Source: PeerJ. 2024 Feb 29;12:e17005. doi: 10.7717/peerj.17005 (PMC10909362; doi:10.7717/peerj.17005)
Supplement: Supplemental Information 1 [file peerj-12-17005-s001.zip › venv/Scripts/activate.bat]

@echo off

set "VIRTUAL_ENV=C:\Users\JWS\Desktop\chengxu\Swin-Unet-main (3)\Swin-Unet-main\venv"

if defined _OLD_VIRTUAL_PROMPT (
    set "PROMPT=%_OLD_VIRTUAL_PROMPT%"
) else (
    if not defined PROMPT (
        set "PROMPT=$P$G"
    )
    if not defined VIRTUAL_ENV_DISABLE_PROMPT (
        set "_OLD_VIRTUAL_PROMPT=%PROMPT%"
    )
)
if not defined VIRTUAL_ENV_DISABLE_PROMPT (
    if "" NEQ "" (
        set "PROMPT=() %PROMPT%"
    ) else (
        for %%d in ("%VIRTUAL_ENV%") do set "PROMPT=(%%~nxd) %PROMPT%"
    )
)

REM Don't use () to avoid problems with them in %PATH%
if defined _OLD_VIRTUAL_PYTHONHOME goto ENDIFVHOME
    set "_OLD_VIRTUAL_PYTHONHOME=%PYTHONHOME%"
:ENDIFVHOME

set PYTHONHOME=

REM if defined _OLD_VIRTUAL_PATH (
if not defined _OLD_VIRTUAL_PATH goto ENDIFVPATH1
    set "PATH=%_OLD_VIRTUAL_PATH%"
:ENDIFVPATH1
REM ) else (
if defined _OLD_VIRTUAL_PATH goto ENDIFVPATH2
    set "_OLD_VIRTUAL_PATH=%PATH%"
:ENDIFVPATH2

set "PATH=%VIRTUAL_ENV%\Scripts;%PATH%"
