# Supplementary material for: Enhancing medical image segmentation with a multi-transformer U-Net
Source: PeerJ. 2024 Feb 29;12:e17005. doi: 10.7717/peerj.17005 (PMC10909362; doi:10.7717/peerj.17005)
Supplement: Supplemental Information 1 [file peerj-12-17005-s001.zip › venv/Scripts/deactivate.nu]

# Setting the old path
let path-name = (if ((sys).host.name == "Windows") { "Path" } { "PATH" })
let-env $path-name = $nu.env._OLD_VIRTUAL_PATH

# Unleting the environment variables that were created when activating the env
unlet-env VIRTUAL_ENV
unlet-env _OLD_VIRTUAL_PATH
unlet-env PROMPT_COMMAND

unalias pydoc
unalias deactivate
